# Supplementary material for: Characterization of the Immune Cell Infiltration Landscape in Esophageal Squamous Cell Carcinoma
Source: Front Oncol. 2022 Jul 7;12:879326. doi: 10.3389/fonc.2022.879326 (PMC9300817; doi:10.3389/fonc.2022.879326)
Supplement: Supplementary file 2 [file Table_1.xlsx]

## Sheet: S1
Table S1. Baseline information of 206 ESCC samples
ESCC Datasets	id	Age (year)	Gender	T	N	tumor stage	tumor grade	tumor location	futime (months)	fustat	Treatment prior to surgery
GEO-GSE53625	GSM1296956	66.4603	Female	T3	N2	III	moderately	middle	11.6333	Dead	No Treatment
GEO-GSE53625	GSM1296958	64.0137	Male	T3	N0	II	moderately	middle	58.2	Alive	No Treatment
GEO-GSE53625	GSM1296960	50.9123	Male	T3	N0	II	moderately	middle	39.1667	Dead	No Treatment
GEO-GSE53625	GSM1296964	53.9973	Male	T1	N1	II	moderately	middle	11.0667	Dead	No Treatment
GEO-GSE53625	GSM1296966	67.8438	Female	T3	N0	II	poorly	middle	55.2667	Alive	No Treatment
GEO-GSE53625	GSM1296968	64.8795	Male	T3	N1	III	moderately	lower	55.2667	Alive	No Treatment
GEO-GSE53625	GSM1296970	45.2219	Male	T2	N1	II	moderately	middle	29.7	Dead	No Treatment
GEO-GSE53625	GSM1296972	54.4795	Male	T3	N1	III	moderately	middle	10.9667	Dead	No Treatment
GEO-GSE53625	GSM1296974	56.2329	Male	T1	N1	II	moderately	lower	57.6	Alive	No Treatment
GEO-GSE53625	GSM1296978	44.663	Male	T3	N1	III	poorly	middle	57.3667	Alive	No Treatment
GEO-GSE53625	GSM1296980	43.7699	Male	T3	N1	III	moderately	lower	57.2667	Alive	No Treatment
GEO-GSE53625	GSM1296982	67.274	Female	T3	N0	II	poorly	upper	57.2333	Alive	No Treatment
GEO-GSE53625	GSM1296984	68.2904	Male	T3	N0	II	moderately	lower	13	Dead	No Treatment
GEO-GSE53625	GSM1296986	60.5068	Female	T3	N1	III	well	lower	5.7	Dead	No Treatment
GEO-GSE53625	GSM1296990	54.2932	Male	T3	N0	II	moderately	lower	56.6333	Alive	No Treatment
GEO-GSE53625	GSM1296992	51.989	Female	T3	N0	I	well	lower	56.1333	Alive	No Treatment
GEO-GSE53625	GSM1296994	58.3205	Female	T3	N0	II	well	middle	55.6667	Alive	No Treatment
GEO-GSE53625	GSM1296996	66.2712	Male	T3	N0	II	poorly	upper	6.26667	Dead	No Treatment
GEO-GSE53625	GSM1296998	72.2411	Male	T3	N0	II	poorly	lower	25.4667	Dead	No Treatment
GEO-GSE53625	GSM1297000	64.7507	Male	T3	N3	III	well	lower	10.2	Dead	No Treatment
GEO-GSE53625	GSM1297002	54.5753	Male	T3	N1	III	poorly	middle	13.1667	Dead	No Treatment
GEO-GSE53625	GSM1297004	62.4384	Male	T3	N0	II	moderately	lower	54.7333	Alive	No Treatment
GEO-GSE53625	GSM1297006	66.1479	Male	T3	N1	III	poorly	lower	18.0667	Dead	No Treatment
GEO-GSE53625	GSM1297008	53.7425	Male	T3	N1	III	well	lower	36.3	Dead	No Treatment
GEO-GSE53625	GSM1297010	56.9644	Male	T3	N0	II	moderately	lower	54.1	Alive	No Treatment
GEO-GSE53625	GSM1297012	71.9151	Male	T3	N2	III	poorly	middle	16.0333	Dead	No Treatment
GEO-GSE53625	GSM1297014	53.5644	Female	T1	N0	I	moderately	upper	52.9333	Alive	No Treatment
GEO-GSE53625	GSM1297016	61.274	Male	T3	N0	II	well	middle	52.7	Alive	No Treatment
GEO-GSE53625	GSM1297020	62.1205	Female	T3	N2	III	poorly	middle	4.36667	Dead	No Treatment
GEO-GSE53625	GSM1297022	59.6521	Male	T1	N0	I	poorly	middle	52.0333	Alive	No Treatment
GEO-GSE53625	GSM1297024	65.4493	Female	T3	N0	II	poorly	middle	8.76667	Dead	No Treatment
GEO-GSE53625	GSM1297026	51.737	Male	T3	N0	II	moderately	middle	1.66667	Dead	No Treatment
GEO-GSE53625	GSM1297028	58.6356	Male	T3	N1	III	well	middle	51.3	Alive	No Treatment
GEO-GSE53625	GSM1297030	75.5096	Male	T3	N2	III	poorly	lower	51.2	Alive	No Treatment
GEO-GSE53625	GSM1297036	56.0849	Male	T4	N2	III	moderately	middle	39.5	Dead	No Treatment
GEO-GSE53625	GSM1297038	56	Male	T2	N2	III	moderately	upper	19.1667	Dead	No Treatment
GEO-GSE53625	GSM1297040	81	Male	T3	N2	III	moderately	lower	8.5	Dead	No Treatment
GEO-GSE53625	GSM1297044	57.3945	Male	T3	N0	II	moderately	middle	50.6	Alive	No Treatment
GEO-GSE53625	GSM1297046	50.9425	Male	T2	N0	I	well	lower	50.1667	Alive	No Treatment
GEO-GSE53625	GSM1297048	80.9507	Male	T3	N0	II	moderately	middle	24.4667	Dead	No Treatment
GEO-GSE53625	GSM1297050	63.7178	Male	T3	N2	III	moderately	lower	49.4333	Alive	No Treatment
GEO-GSE53625	GSM1297052	62.8986	Male	T3	N2	III	moderately	lower	32.0667	Dead	No Treatment
GEO-GSE53625	GSM1297054	62.8438	Female	T3	N0	II	moderately	middle	25.1667	Dead	No Treatment
GEO-GSE53625	GSM1297056	68.5178	Female	T3	N1	III	moderately	upper	6.63333	Dead	No Treatment
GEO-GSE53625	GSM1297058	39.5397	Male	T3	N1	III	moderately	lower	48.4333	Alive	No Treatment
GEO-GSE53625	GSM1297060	68.0849	Female	T3	N1	III	poorly	lower	11.4	Dead	No Treatment
GEO-GSE53625	GSM1297062	66.9178	Male	T2	N1	II	moderately	lower	48.0333	Alive	No Treatment
GEO-GSE53625	GSM1297064	47.5507	Male	T3	N0	II	moderately	lower	47.9333	Alive	No Treatment
GEO-GSE53625	GSM1297066	46.0329	Male	T3	N0	II	moderately	lower	6	Dead	No Treatment
GEO-GSE53625	GSM1297068	59.9726	Male	T2	N1	II	moderately	middle	39.1667	Dead	No Treatment
GEO-GSE53625	GSM1297070	63.6603	Male	T2	N0	II	poorly	middle	29.8667	Dead	No Treatment
GEO-GSE53625	GSM1297074	61.3315	Male	T3	N0	II	moderately	middle	44.9333	Dead	No Treatment
GEO-GSE53625	GSM1297076	51	Male	T4	N2	III	moderately	middle	60.3	Alive	No Treatment
GEO-GSE53625	GSM1297078	59	Male	T3	N0	II	moderately	lower	27.5667	Dead	No Treatment
GEO-GSE53625	GSM1297080	59	Female	T3	N0	II	moderately	middle	34.6667	Dead	No Treatment
GEO-GSE53625	GSM1297082	54	Male	T3	N0	II	moderately	middle	60.9667	Alive	No Treatment
GEO-GSE53625	GSM1297084	61	Male	T3	N1	III	moderately	lower	15.4333	Dead	No Treatment
GEO-GSE53625	GSM1297086	60	Female	T3	N0	II	poorly	middle	61.3333	Alive	No Treatment
GEO-GSE53625	GSM1297088	62	Male	T4	N1	III	moderately	lower	38.5333	Dead	No Treatment
GEO-GSE53625	GSM1297090	57	Female	T3	N0	II	poorly	middle	23.2667	Dead	No Treatment
GEO-GSE53625	GSM1297092	67	Female	T3	N1	III	moderately	middle	11	Dead	No Treatment
GEO-GSE53625	GSM1297094	67	Female	T3	N1	III	well	middle	23.1333	Dead	No Treatment
GEO-GSE53625	GSM1297096	56	Male	T4	N2	III	moderately	middle	10.0333	Dead	No Treatment
GEO-GSE53625	GSM1297098	68	Female	T3	N0	II	moderately	middle	7.8	Dead	No Treatment
GEO-GSE53625	GSM1297100	66	Male	T4	N1	III	poorly	middle	21.4333	Dead	No Treatment
GEO-GSE53625	GSM1297102	66	Male	T3	N0	II	moderately	middle	61.9	Alive	No Treatment
GEO-GSE53625	GSM1297104	68	Male	T3	N0	II	moderately	middle	9.03333	Dead	No Treatment
GEO-GSE53625	GSM1297106	60	Male	T3	N1	III	poorly	middle	42.0333	Dead	No Treatment
GEO-GSE53625	GSM1297108	53	Male	T3	N0	II	moderately	middle	60.9667	Alive	No Treatment
GEO-GSE53625	GSM1297110	60	Male	T1	N0	I	moderately	lower	61	Alive	No Treatment
GEO-GSE53625	GSM1297112	68	Male	T1	N1	II	moderately	middle	31.5	Dead	No Treatment
GEO-GSE53625	GSM1297114	65	Female	T3	N1	III	poorly	middle	60.6333	Alive	No Treatment
GEO-GSE53625	GSM1297116	51	Male	T3	N0	II	moderately	middle	61.3	Alive	No Treatment
GEO-GSE53625	GSM1297118	54	Male	T4	N0	III	moderately	middle	61.2	Alive	No Treatment
GEO-GSE53625	GSM1297122	53	Male	T1	N0	I	moderately	middle	24.4333	Dead	No Treatment
GEO-GSE53625	GSM1297124	62	Female	T3	N0	II	moderately	middle	60.5667	Alive	No Treatment
GEO-GSE53625	GSM1297128	63	Male	T3	N1	III	moderately	middle	16.8333	Dead	No Treatment
GEO-GSE53625	GSM1297132	49	Male	T3	N1	III	poorly	middle	32.4667	Dead	No Treatment
GEO-GSE53625	GSM1297134	41	Male	T3	N1	III	poorly	upper	12.2333	Dead	No Treatment
GEO-GSE53625	GSM1297138	71	Male	T3	N0	II	poorly	lower	3.83333	Dead	No Treatment
GEO-GSE53625	GSM1297142	50	Female	T4	N0	III	well	middle	45.8333	Dead	No Treatment
GEO-GSE53625	GSM1297144	50	Male	T1	N3	III	moderately	upper	17.5	Dead	No Treatment
GEO-GSE53625	GSM1297146	59	Male	T2	N1	II	poorly	upper	6.2	Dead	No Treatment
GEO-GSE53625	GSM1297148	54	Male	T2	N0	II	poorly	middle	61.9333	Alive	No Treatment
GEO-GSE53625	GSM1297150	51	Male	T4	N0	III	moderately	middle	24.4	Dead	No Treatment
GEO-GSE53625	GSM1297152	73	Female	T3	N0	II	moderately	middle	60.7333	Alive	No Treatment
GEO-GSE53625	GSM1297156	45	Male	T3	N1	III	moderately	upper	34.1667	Dead	No Treatment
GEO-GSE53625	GSM1297160	65	Female	T3	N1	III	moderately	lower	25.7333	Dead	No Treatment
GEO-GSE53625	GSM1297162	54	Male	T2	N1	II	poorly	middle	22.1333	Dead	No Treatment
GEO-GSE53625	GSM1297164	57	Male	T3	N0	II	moderately	upper	61.3667	Alive	No Treatment
GEO-GSE53625	GSM1297166	45	Male	T3	N0	II	well	middle	61.3667	Alive	No Treatment
GEO-GSE53625	GSM1297168	39	Male	T4	N1	III	poorly	middle	15.6	Dead	No Treatment
GEO-GSE53625	GSM1297170	40	Male	T2	N2	III	well	lower	6.33333	Dead	No Treatment
GEO-GSE53625	GSM1297172	82	Male	T4	N1	III	well	lower	1.43333	Dead	No Treatment
GEO-GSE53625	GSM1297174	53	Male	T2	N3	III	poorly	middle	8.26667	Dead	No Treatment
GEO-GSE53625	GSM1297176	60	Male	T3	N1	III	well	lower	22.4	Dead	No Treatment
GEO-GSE53625	GSM1297178	59	Male	T4	N1	III	poorly	middle	22.7	Dead	No Treatment
GEO-GSE53625	GSM1297180	58	Male	T2	N2	III	moderately	middle	60.9	Alive	No Treatment
GEO-GSE53625	GSM1297182	62	Male	T4	N3	III	well	lower	6.63333	Dead	No Treatment
GEO-GSE53625	GSM1297184	49	Male	T4	N0	III	poorly	lower	6.66667	Dead	No Treatment
GEO-GSE53625	GSM1297186	57	Female	T2	N1	II	well	middle	56.2333	Dead	No Treatment
GEO-GSE53625	GSM1297188	56	Male	T2	N0	II	moderately	lower	60.2	Alive	No Treatment
GEO-GSE53625	GSM1297190	72	Male	T3	N0	II	well	middle	47.1667	Dead	No Treatment
GEO-GSE53625	GSM1297192	52	Male	T3	N0	II	moderately	middle	8.53333	Dead	No Treatment
GEO-GSE53625	GSM1297194	73	Male	T4	N3	III	well	lower	13	Dead	No Treatment
GEO-GSE53625	GSM1297196	75	Male	T4	N0	III	poorly	lower	4.9	Dead	No Treatment
GEO-GSE53625	GSM1297198	71	Female	T2	N2	III	moderately	lower	32.2	Dead	No Treatment
GEO-GSE53625	GSM1297200	62	Female	T2	N1	II	moderately	upper	62.9333	Alive	No Treatment
GEO-GSE53625	GSM1297202	53	Male	T2	N0	II	moderately	lower	62.9667	Alive	No Treatment
GEO-GSE53625	GSM1297204	62	Male	T3	N2	III	moderately	middle	37.1667	Dead	No Treatment
GEO-GSE53625	GSM1297206	60	Male	T3	N1	III	moderately	middle	62.4667	Alive	No Treatment
GEO-GSE53625	GSM1297208	68	Male	T3	N1	III	moderately	lower	24.8	Dead	No Treatment
GEO-GSE53625	GSM1297210	57	Male	T3	N0	II	poorly	middle	62.4667	Alive	No Treatment
GEO-GSE53625	GSM1297212	57	Male	T4	N2	III	moderately	lower	60.6333	Alive	No Treatment
GEO-GSE53625	GSM1297214	61	Male	T4	N1	III	moderately	lower	19.2	Dead	No Treatment
GEO-GSE53625	GSM1297216	55	Male	T3	N0	II	moderately	middle	61.6	Alive	No Treatment
GEO-GSE53625	GSM1297218	59	Male	T4	N3	III	well	middle	64	Alive	No Treatment
GEO-GSE53625	GSM1297220	71	Female	T2	N0	I	well	lower	0.633333	Dead	No Treatment
GEO-GSE53625	GSM1297222	62	Male	T3	N3	III	poorly	lower	63.4	Alive	No Treatment
GEO-GSE53625	GSM1297224	59	Male	T4	N0	III	moderately	middle	10.5667	Dead	No Treatment
GEO-GSE53625	GSM1297228	62	Female	T3	N2	III	moderately	upper	21.5333	Dead	No Treatment
GEO-GSE53625	GSM1297232	42	Male	T1	N1	II	moderately	upper	61.8333	Alive	No Treatment
GEO-GSE53625	GSM1297234	53	Male	T4	N0	III	well	lower	60.7667	Alive	No Treatment
GEO-GSE53625	GSM1297236	56	Male	T2	N0	II	well	middle	60.5	Alive	No Treatment
GEO-GSE53625	GSM1297240	57	Male	T2	N0	II	poorly	middle	72.6333	Alive	No Treatment
GEO-GSE53625	GSM1297242	50	Male	T4	N1	III	poorly	lower	35.0333	Dead	No Treatment
GEO-GSE53625	GSM1297246	57	Male	T1	N0	I	poorly	upper	59.1333	Dead	No Treatment
GEO-GSE53625	GSM1297250	59	Female	T4	N0	III	poorly	middle	8.36667	Dead	No Treatment
GEO-GSE53625	GSM1297252	67	Male	T3	N3	III	poorly	middle	10.4667	Dead	No Treatment
GEO-GSE53625	GSM1297258	68	Male	T3	N0	II	moderately	middle	72.1333	Alive	No Treatment
GEO-GSE53625	GSM1297260	60	Male	T4	N3	III	moderately	middle	12	Dead	No Treatment
GEO-GSE53625	GSM1297264	76	Male	T1	N1	II	poorly	lower	13	Dead	No Treatment
GEO-GSE53625	GSM1297270	54	Male	T4	N1	III	moderately	lower	68.6	Alive	No Treatment
GEO-GSE53625	GSM1297272	60	Male	T3	N0	II	moderately	lower	68	Alive	No Treatment
GEO-GSE53625	GSM1297274	48	Male	T3	N0	I	well	lower	68	Alive	No Treatment
GEO-GSE53625	GSM1297276	69	Male	T2	N1	II	poorly	middle	0.1	Dead	No Treatment
GEO-GSE53625	GSM1297280	46	Male	T2	N1	II	moderately	upper	13.4667	Dead	No Treatment
GEO-GSE53625	GSM1297282	64	Male	T3	N2	III	poorly	lower	65.8667	Alive	No Treatment
GEO-GSE53625	GSM1297292	53	Male	T3	N1	III	well	middle	65.5	Alive	No Treatment
GEO-GSE53625	GSM1297294	62	Male	T3	N0	II	moderately	middle	64.1333	Alive	No Treatment
GEO-GSE53625	GSM1297296	47	Male	T1	N1	II	poorly	middle	26.5	Dead	No Treatment
GEO-GSE53625	GSM1297298	36	Male	T3	N0	II	moderately	middle	65.2667	Alive	No Treatment
GEO-GSE53625	GSM1297300	57	Male	T3	N0	II	moderately	upper	48.7667	Dead	No Treatment
GEO-GSE53625	GSM1297302	63	Male	T3	N2	III	poorly	lower	9.76667	Dead	No Treatment
GEO-GSE53625	GSM1297304	70	Male	T4	N0	III	moderately	middle	5.83333	Dead	No Treatment
GEO-GSE53625	GSM1297306	52	Male	T3	N3	III	moderately	middle	4.2	Dead	No Treatment
GEO-GSE53625	GSM1297308	53	Female	T3	N2	III	moderately	middle	25.1667	Dead	No Treatment
GEO-GSE53625	GSM1297312	41	Male	T3	N0	I	well	lower	62.8667	Alive	No Treatment
TCGA	TCGA-IC-A6RF	69	Female	T1	N0	Ia	unkonwn	middle	15.3871	Alive	No Treatment
TCGA	TCGA-IG-A3YA	53	Male	T4	N0	IIIa	moderately	lower	20.3871	Alive	No Treatment
TCGA	TCGA-IG-A3YB	61	Male	T3	N1	IIIa	moderately	lower	2.58065	Alive	No Treatment
TCGA	TCGA-IG-A3YC	62	Male	T3	N1	IIIa	moderately	lower	19.7419	Alive	No Treatment
TCGA	TCGA-IG-A4P3	48	Male	T2	N1	IIb	moderately	middle	18.2903	Dead	No Treatment
TCGA	TCGA-IG-A50L	58	Male	T3	N1	IIIa	moderately	lower	0.516129	Alive	No Treatment
TCGA	TCGA-IG-A51D	63	Male	T1	N1	IIb	moderately	upper	16.7097	Alive	No Treatment
TCGA	TCGA-IG-A625	60	Male	T3	N2	IIIb	moderately	lower	12.5806	Dead	No Treatment
TCGA	TCGA-IG-A6QS	54	Male	T2	N1	IIb	well	lower	9.77419	Dead	No Treatment
TCGA	TCGA-IG-A8O2	62	Male	T3	N2	IIIb	poorly	lower	4.58065	Dead	No Treatment
TCGA	TCGA-IG-A97I	58	Male	T2	N0	IIa	moderately	lower	11.9355	Alive	No Treatment
TCGA	TCGA-JY-A6FD	51	Female	T3	N0	IIa	well	lower	66.7419	Alive	No Treatment
TCGA	TCGA-JY-A6FE	49	Male	T3	N1	III	poorly	lower	3.6129	Dead	No Treatment
TCGA	TCGA-L5-A88S	84	Male	T3	N0	Ib	unkonwn	lower	15.1935	Alive	No Treatment
TCGA	TCGA-L5-A88W	67	Male	T3	N0	IIa	unkonwn	lower	24.6452	Dead	No Treatment
TCGA	TCGA-L5-A88Z	70	Female	T1	N1	IIa	unkonwn	middle	7.25806	Alive	No Treatment
TCGA	TCGA-L5-A8NK	84	Female	T3	N0	IIa	well	middle	13.2903	Alive	No Treatment
TCGA	TCGA-L5-A8NQ	71	Male	T2	N0	IIa	poorly	middle	20.9677	Dead	No Treatment
TCGA	TCGA-LN-A49O	47	Male	T3	N0	IIa	poorly	middle	13.1613	Alive	No Treatment
TCGA	TCGA-LN-A49P	71	Male	T3	N0	IIa	moderately	lower	12.0968	Alive	No Treatment
TCGA	TCGA-LN-A49U	62	Male	T3	N0	IIa	well	middle	15.0645	Alive	No Treatment
TCGA	TCGA-LN-A49W	73	Male	T3	N1	III	poorly	middle	13	Alive	No Treatment
TCGA	TCGA-LN-A49X	44	Male	T3	N0	IIa	moderately	middle	12.3871	Alive	No Treatment
TCGA	TCGA-LN-A4A1	60	Male	T3	N0	IIa	poorly	middle	12.3548	Alive	No Treatment
TCGA	TCGA-LN-A4A4	36	Male	T3	N1	III	unkonwn	lower	12.3548	Alive	No Treatment
TCGA	TCGA-LN-A4A5	49	Male	T2	N0	IIa	moderately	middle	21.9677	Dead	No Treatment
TCGA	TCGA-LN-A4A8	52	Male	T2	N0	IIa	moderately	middle	15.2258	Alive	No Treatment
TCGA	TCGA-LN-A4A9	58	Male	T2	N0	IIa	well	middle	11.3226	Dead	No Treatment
TCGA	TCGA-LN-A5U5	57	Male	T3	N1	Iv	moderately	lower	4.3871	Dead	No Treatment
TCGA	TCGA-LN-A5U6	54	Male	T2	N1	IIb	moderately	lower	12.0968	Alive	No Treatment
TCGA	TCGA-LN-A5U7	46	Male	T2	N0	IIa	well	middle	24.7742	Alive	No Treatment
TCGA	TCGA-LN-A7HV	58	Male	T2	N0	IIa	well	middle	10.3226	Alive	No Treatment
TCGA	TCGA-LN-A7HW	59	Male	T2	N0	IIa	moderately	middle	11.7742	Alive	No Treatment
TCGA	TCGA-LN-A7HX	72	Male	T2	N0	IIa	moderately	middle	12	Alive	No Treatment
TCGA	TCGA-LN-A7HY	50	Male	T3	N1	III	moderately	upper	11.8065	Alive	No Treatment
TCGA	TCGA-LN-A7HZ	49	Male	T2	N0	IIa	moderately	upper	12.9355	Alive	No Treatment
TCGA	TCGA-LN-A8I0	52	Male	T2	N0	IIa	moderately	lower	13.129	Alive	No Treatment
TCGA	TCGA-LN-A8I1	67	Female	T2	N0	IIa	poorly	middle	12.9355	Alive	No Treatment
TCGA	TCGA-LN-A9FO	42	Male	T2	N0	IIa	moderately	lower	0.129032	Alive	No Treatment
TCGA	TCGA-LN-A9FP	60	Female	T2	N0	IIa	poorly	middle	11.8065	Alive	No Treatment
TCGA	TCGA-LN-A9FQ	62	Male	T3	N0	IIa	poorly	middle	12.6129	Alive	No Treatment
TCGA	TCGA-LN-A9FR	70	Male	T2	N1	IIb	moderately	upper	12.0323	Alive	No Treatment
TCGA	TCGA-S8-A6BW	51	Male	T2	N0	Ib	well	unknown	20	Alive	No Treatment
TCGA	TCGA-VR-A8EO	49	Male	T3	N0	IIa	poorly	Distal	25.3226	Alive	No Treatment
TCGA	TCGA-VR-A8ER	54	Male	T4	N1	III	unkonwn	Distal	12.1935	Dead	No Treatment
TCGA	TCGA-VR-A8EU	51	Male	T1	N1	IV	moderately	Mid	17.9677	Dead	No Treatment
TCGA	TCGA-VR-A8EX	63	Male	T1	N1	Iva	moderately	Mid	27.5806	Dead	No Treatment
TCGA	TCGA-VR-A8EY	44	Female	T3	N0	IIa	well	Distal	33.0645	Alive	No Treatment
TCGA	TCGA-VR-A8EZ	47	Male	T3	N3	IIIc	moderately	Distal	17.8387	Dead	No Treatment
TCGA	TCGA-VR-A8Q7	60	Male	T3	N1	IIIa	poorly	Distal	51.2903	Alive	No Treatment
TCGA	TCGA-VR-AA4G	51	Female	T2	N2	IIIa	moderately	Mid	17.7097	Alive	No Treatment
TCGA	TCGA-VR-AA7I	70	Male	T4	N0	III	well	Mid	15.6129	Dead	No Treatment
TCGA	TCGA-XP-A8T6	54	Male	T2	N1	IIb	moderately	Distal	24.6129	Dead	No Treatment
TCGA	TCGA-XP-A8T8	49	Male	T1	N1	IIb	well	Mid	14.0968	Alive	No Treatment
TCGA	TCGA-Z6-A8JD	53	Male	T3	N0	IIb	moderately	Mid	3.35484	Alive	No Treatment
TCGA	TCGA-Z6-A8JE	57	Male	T3	N1	IIIa	poorly	Proximal	2.06452	Alive	No Treatment
TCGA	TCGA-Z6-A9VB	53	Male	T3	N1	IIIa	moderately	Distal	1.29032	Alive	No Treatment
TCGA	TCGA-Z6-AAPN	57	Male	T3	N0	IIa	well	Distal	2.6129	Alive	No Treatment

## Sheet: S2
Table S2. ICI level, immune score and stromal score of 206 ESCC samples obtained by CIBERSORT algorithma
id	B cells naive	B cells memory	Plasma cells	T cells CD8	T cells CD4 naive	T cells CD4 memory resting	T cells CD4 memory activated	T cells follicular helper	T cells regulatory (Tregs)	T cells gamma delta	NK cells resting	NK cells activated	Monocytes	Macrophages M0	Macrophages M1	Macrophages M2	Dendritic cells resting	Dendritic cells activated	Mast cells resting	Mast cells activated	Eosinophils	Neutrophils	StromalScore	ImmuneScore	ESTIMATEScore
GSE53625_GSM1296956	0	0.029317	0.0263835	0.249857	0	0	0.131193	0.0752711	0	0	0	0.104771	0.0329137	0.01362	0.133021	0.0907363	0.0246321	0	0.0436514	0	0.0446333	0	1027.19	1911.15	2938.34
GSE53625_GSM1296958	0.0427573	0	0.289873	0.0568287	0	0.0840737	0	0.0299582	0.0649972	0	0	0.0828558	0.0239144	0.0171563	0.073044	0.098194	0.0509891	0	0	0.0853577	0	0	-497.272	303.402	-193.87
GSE53625_GSM1296960	0	0	0	0.104247	0	0.0965167	0	0.0903121	0.0284365	0	0	0.118694	0.0433289	0.0127613	0.234983	0.0698707	0.0356307	0.011434	0	0.151191	0.00259505	0	258.254	712.426	970.68
GSE53625_GSM1296964	0	0	0.221594	0.0613868	0	0.0778299	0.0593734	0.0524413	0.0701527	0	0	0.0164019	0.0287599	0.0799332	0.0356891	0.114921	0.00341774	0.0317157	0	0.138122	0	0.00826091	-169.372	384.391	215.019
GSE53625_GSM1296966	0	0	0.089349	0.295185	0	0	0.149413	0	0.00653677	0	0	0.129378	0.03813	0.0436809	0.128084	0.0841475	0.00781681	0	0.0282788	0	0	0	240.383	1504	1744.39
GSE53625_GSM1296968	0	0	0.078644	0.118164	0	0.149935	0.0655843	0.00688242	0.0592644	0	0	0.03214	0.0336175	0	0.194889	0.157622	0.0121324	0	0.0633108	0.0278142	0	0	543.66	691.574	1235.23
GSE53625_GSM1296970	0	0.0168682	0.0369819	0.139165	0	0.0618871	0.117495	0.0513306	0	0	0	0.117591	0.0457143	0.0232814	0.220994	0.107915	0.0185434	0	0	0.0411076	0.00112543	0	528.379	708.398	1236.78
GSE53625_GSM1296972	0.0227371	0	0	0.114412	0	0.0485062	0.0192198	0.0774925	0.140701	0	0	0.0608629	0.0380869	0.00800634	0.16922	0.117791	0.0908991	0	0.0850066	0	0	0.00705767	356.375	1086.47	1442.84
GSE53625_GSM1296974	0	0.0509065	0.0430149	0.121773	0	0	0.0288936	0.0719382	0.0180851	0	0	0.0785729	0.0342035	0.0985225	0.193707	0.158774	0.0250516	0	0.076556	0	0	0	1167.93	1537.82	2705.76
GSE53625_GSM1296978	0	0	0.0122435	0.199188	0	0.0740068	0.00283904	0.060669	0	0	0	0.165425	0.0539817	0.0196976	0.206547	0	0.134419	0	0	0.0709833	0	0	162.258	707.72	869.978
GSE53625_GSM1296980	0	0	0.224609	0.165898	0	0.0260641	0.00292699	0.0101782	0.122652	0	0	0.0209952	0.0777646	0	0.104564	0.106524	0.0295435	0.0125495	0.00621662	0.0895143	0	0	-459.574	475.476	15.9021
GSE53625_GSM1296982	0	0.0366258	0.0732242	0.0839315	0	0.135405	0.0389519	0	0.108734	0	0	0.0201109	0.0348695	0.0305536	0.112419	0.11817	0.00506319	0	0	0.200197	0	0.00174473	464.708	1088.05	1552.76
GSE53625_GSM1296984	0	0.0157721	0.0599056	0	0	0.151733	0.00328836	0	0.051857	0	0	0.0532071	0.0439798	0.123193	0.129229	0.124806	0.0835372	0.0565672	0	0.0587012	0	0.0442236	1117.41	1113.88	2231.3
GSE53625_GSM1296986	0	0	0.14666	0.0554021	0	0.13766	0	0.00154844	0.0146557	0.0246636	0	0.0505926	0.00942017	0.126468	0.161367	0.126944	0.0531107	0	0	0.0915082	0	0	693.162	820.75	1513.91
GSE53625_GSM1296990	0	0.0642959	0.0756306	0.0390742	0	0.139494	0	0	0.0571326	0	0	0.0182269	0.0359167	0.192454	0.0576466	0.18807	0.0550798	0	0.0542283	0.0227515	0	0	1003.39	525.639	1529.03
GSE53625_GSM1296992	0	0.120064	0.0906211	0.0208098	0	0	0.013023	0.0411121	0.0897188	0.0281818	0	0.0592189	0.014978	0	0.150104	0.22871	0.0801411	0	0.0591566	0	0	0.00416076	715.554	1037.7	1753.25
GSE53625_GSM1296994	0	0.0174686	0.0971152	0.0537175	0	0.162954	0	0.0269667	0.0322593	0	0	0.0674675	0.0452567	0.0582842	0.131433	0	0.0369552	0	0	0.21645	0.0458177	0.00785526	-207.418	383.516	176.097
GSE53625_GSM1296996	0	0	0.0874893	0.119149	0	0.0665668	0	0.0137568	0.098786	0	0	0.066858	0.0399194	0.0439866	0.103634	0.182092	0.0469886	0	0.115901	0.0148727	0	0	131.04	373.568	504.607
GSE53625_GSM1296998	0	0.0132133	0.115885	0.0949182	0	0.177308	0.0165564	0	0.0388631	0	0	0.0053633	0.0410035	0.0243263	0.14793	0.103964	0.09581	0	0	0.12486	0	0	453.626	529.629	983.255
GSE53625_GSM1297000	0	0.0755122	0.0311235	0.0714322	0	0.171633	0	0.0790463	0.0744014	0	0	0.0798756	0.0229724	0	0.236333	0.0561046	0.037207	0	0	0.0623572	0.00200172	0	150.773	699.182	849.955
GSE53625_GSM1297002	0	0	0.00947482	0.10421	0	0.0526015	0.0143045	0.0322278	0.0662167	0	0	0.0489293	0.0348019	0.0792943	0.109181	0.244316	0.0613858	0	0.0671567	0.0264778	0.0477127	0.00170969	104.293	505.62	609.913
GSE53625_GSM1297004	0	0	0.106765	0.073679	0	0.0991979	0	0.0483821	0.0345587	0	0	0.0550104	0.0380525	0.0114037	0.200631	0.0645087	0.00826281	0	0	0.23579	0	0.0237577	191.147	854.029	1045.18
GSE53625_GSM1297006	0	0	0.0479284	0.0330382	0	0.241716	0.0305481	0	0.0407744	0	0	0.0656442	0.0449298	0.00363963	0.0867867	0.217223	0.121193	0	0.00372125	0.0623309	0	0.000525901	93.1104	445.791	538.901
GSE53625_GSM1297008	0.0144245	0	0.0322365	0.048802	0	0.139977	0	0.00810033	0.0465475	0	0	0.115203	0.0370412	0	0.0582896	0.236308	0.0432428	0	0	0.219828	0	0	664.451	461.584	1126.04
GSE53625_GSM1297010	0	0	0.0952537	0.0748068	0	0.0932689	0	0.00717185	0.0758571	0	0	0.090696	0.0705074	0	0.118773	0.0702711	0.0137097	0.0375602	0	0.245875	0.00538048	0.000868818	-217.77	230.636	12.8661
GSE53625_GSM1297012	0	0	0.0795008	0.0847367	0	0.145432	0.0174661	0.0295164	0.0168152	0	0	0.0717662	0.0137565	0.00870734	0.200993	0.0877262	0.014708	0	0	0.207741	0	0.0211341	377.445	732.293	1109.74
GSE53625_GSM1297014	0	0	0.0192427	0.0596194	0	0.17023	0.000145426	0.0140626	0.0886627	0	0	0.0937562	0.038936	0	0.165781	0.112792	0.0487041	0	0.135755	0.0511988	0	0.00111334	802.438	984.972	1787.41
GSE53625_GSM1297016	0	0	0.00589839	0.0160913	0	0.118937	0.00584621	0	0.0624746	0	0	0.0101774	0.0268278	0.119595	0.0407671	0.191717	0.128602	0.0112825	0.197518	0	0.0642655	0	1386.97	993.458	2380.43
GSE53625_GSM1297020	0	0.0518755	0.0296847	0.154283	0	0.106561	0.0415986	0	0.0227878	0	0	0.0404929	0.0434578	0.0165525	0.145361	0.134777	0.0311389	0	0.163346	0	0.0180821	0	1431.35	1401.24	2832.59
GSE53625_GSM1297022	0	0.0105238	0.00116299	0.190778	0	0.096246	0	0.0610648	0.149426	0	0	0.115209	0.0165692	0.00249478	0.129246	0.119358	0.066322	0	0.0164626	0.0251363	0	0	-270.93	538.658	267.728
GSE53625_GSM1297024	0	0	2.72418e-05	0.128197	0	0.161098	0.0105136	0.028312	0.0672329	0	0	0.0543189	0.042543	0	0.128121	0.155698	0.0554584	0	0.129414	0.0258245	0.01324	0	663.287	466.051	1129.34
GSE53625_GSM1297026	0	0.0367872	0.0619688	0.0701355	0	0.103194	0	0	0.0743921	0	0	0.0584719	0.0571861	0.0895328	0.0725608	0.123882	0.121359	0.0233817	0.0906491	0	0	0.016499	974.169	907.535	1881.7
GSE53625_GSM1297028	0	0	0.0438128	0.0184844	0.0174907	0.196382	0	0	0	0	0.00204487	0.0269843	0.0511934	0.104427	0.0167298	0	0.021863	0	0	0.436377	0.00156647	0.0626441	937.446	585.072	1522.52
GSE53625_GSM1297030	0.000638459	0	0.0835406	0.0611931	0	0.163516	0	0	0.066457	0	0	0.0713421	0.0213401	0.0160417	0.182178	0.101074	0.0514614	0	0	0.181218	0	0	318.538	576.724	895.262
GSE53625_GSM1297036	0	0.00699578	0.0400958	0.0467855	0	0.159387	0	0	0.117956	0	0	0.0392375	0.076295	0.0257831	0.0353745	0.0732565	0.104588	0	0.133831	0.140414	0	0	265.623	-77.5441	188.079
GSE53625_GSM1297038	0.000441264	0	0.0173195	0.131774	0	0.160448	0	0	0.0592436	0.0136469	0	0.088099	0.0554816	0.0150321	0.141388	0.115708	0.00347147	0.0474221	0	0.127764	0	0.0227601	90.6529	896.987	987.64
GSE53625_GSM1297040	0	0.0406188	0.0239833	0.0435434	0	0.0881223	0	0.0551723	0.0862689	0	0	0.0632644	0.0513443	0.0586036	0.111223	0.204859	0.0329922	0	0	0.140004	0	0	607.706	377.898	985.604
GSE53625_GSM1297044	0	0.0162245	0.0971023	0.0447958	0	0.138581	0.0183849	0.0264774	0.0838745	0	0	0.0540719	0.0404512	0	0.164638	0.160381	0.0700928	0.000687298	0.0728302	0	0.0114074	0	729.26	810.457	1539.72
GSE53625_GSM1297046	0	0	0.045714	0	0	0.289885	0	0	0.040005	0	0	0.00699066	0.0488159	0.102191	0.0869817	0.0578454	0.0512883	0.0554495	0.10746	0.0405992	0.00434849	0.0624251	214.194	621.766	835.96
GSE53625_GSM1297048	0.0442648	0.0191942	0.158755	0.0743883	0	0.124961	0.000985565	0.0307841	0.0819965	0.0276023	0	0.0611359	0.0149083	0.0434859	0.107367	0.0976072	0.00776573	0	0.080988	0.0238096	0	0	823.194	1395.3	2218.49
GSE53625_GSM1297050	0	0.00364706	0.0233749	0.0379952	0	0.135959	0	0.0782089	0.0780741	0	0	0.0712818	0.0416021	0.0102385	0.169802	0.178686	0.0452286	0	0.112737	0	0.0131647	0	867.409	800.287	1667.7
GSE53625_GSM1297052	0	0	0.0439139	0.0234961	0.081928	0.194135	0	0	0.0460599	0	0	0.0473222	0.0197301	0.122731	0.08956	0.176147	0.0893761	0	0.0452167	0.0203845	0	0	1143.71	721.638	1865.35
GSE53625_GSM1297054	0	0.0207503	0.0539278	0.108865	0	0.0517161	0.0509491	0.0337069	0.0433747	0	0	0.0791144	0.0343322	0.0161311	0.151078	0.160876	0.0367606	0	0.158418	0	0	0	87.5548	307.988	395.543
GSE53625_GSM1297056	0	0.138191	0.083187	0.00659413	0	0.107139	0.00728965	0.0152566	0.0178427	0	0	0.0544304	0.0307233	0.0597972	0.0844506	0.101682	0.0486125	0	0.244804	0	0	0	1370.32	1022.77	2393.09
GSE53625_GSM1297058	0	0	0.0039127	0.102774	0	0.109747	0	0.0179004	0.0863149	0	0	0	0.0938959	0.08961	0.00630295	0	0.0545012	0	0	0.429027	0.00601297	0	198.504	67.534	266.038
GSE53625_GSM1297060	0	0.0173729	0.0101733	0.0916894	0	0.188209	0	0	0.0658107	0	0.0203953	0.00597647	0.0532289	0	0.0324899	0.0499885	0.201481	0	0	0.263185	0	0	-40.7287	-17.1673	-57.896
GSE53625_GSM1297062	0	0	0.0717363	0.0762991	0	0.0699801	0.0801919	0.00861884	0.0549957	0	0	0.0312798	0.0849939	0.0733211	0.0585559	0.132779	0.0182971	0.0390908	0.199861	0	0	0	309.587	122.689	432.276
GSE53625_GSM1297064	0	0.0100983	0.0283349	0.1807	0	0	0.0203605	0.0226443	0.053579	0.0244833	0	0.193957	0.025755	0.0250049	0.16053	0.0992548	0.0215839	0	0.133715	0	0	0	876.777	1422.12	2298.89
GSE53625_GSM1297066	0	0	0.012337	0.0446598	0	0.141729	0	0.0119332	0.079527	0	0	0.0631214	0.0251832	0.0838632	0.0316181	0.0964344	0.000472928	0.0687439	0	0.306847	0	0.0335298	28.6863	639.892	668.578
GSE53625_GSM1297068	0	0.037644	0.124255	0.155766	0	0.0819436	0	0.00151262	0.0459538	0	0	0.0468064	0.053527	0.0282023	0.130585	0.114663	0.0384548	0	0.140687	0	0	0	860.627	605.1	1465.73
GSE53625_GSM1297070	0	0	0.0271327	0.04512	0	0.27364	0	0	0	0	0.00140487	0.0303684	0.0546903	0.035028	0.119204	0.124846	0.0474575	0	0	0.241108	0	0	860.41	430.702	1291.11
GSE53625_GSM1297074	0	0	0.0525049	0.0992511	0	0.0988413	0	0.0105644	0.13071	0	0	0.062346	0.0483815	0.142355	0.0252358	0.176452	0	0.0137646	0.132757	0	0.00683714	0	388.204	260.682	648.886
GSE53625_GSM1297076	0	0.0250405	0.0291772	0.0419789	0	0.223564	0	0	0.0277116	0	6.85254e-05	0.0582201	0.0883072	0.0224726	0.0341945	0.0370675	0.112014	0.0390232	0	0.26116	0	0	200.26	63.8645	264.125
GSE53625_GSM1297078	0	0.0362494	0.0122501	0.0378162	0	0.15683	0.00513517	0	0.0229749	0	0	0.110175	0.107913	0	0.0232966	0.0993743	0.170221	0.039602	0	0.143515	0.0346474	0	551.962	655.067	1207.03
GSE53625_GSM1297080	0	0.00867769	0.0312888	0.0624232	0	0.172821	0	0	0.0226042	0	0	0.0949919	0.0393417	0.0455371	0.0676023	0.159832	0.108501	0	0	0.181074	0	0.00530613	1003.13	505.606	1508.73
GSE53625_GSM1297082	0	0.0450279	0.0183566	0.131828	0	0.0408285	0.050207	0.020029	0.00802182	0.00646168	0	0.102824	0.0383713	0.00918314	0.14411	0.147978	0.0346996	0.00900446	0.0223916	0.115774	0.0404031	0.0144999	755.884	1704.05	2459.93
GSE53625_GSM1297084	0	0.0364533	0.00208697	0.083726	0.00314624	0.188075	0	0	0	0	0	0.0955121	0.107785	0.0606737	0.0383124	0.117834	0.0389063	0.0236454	0	0.180255	0.00428964	0.0192992	452.227	897.624	1349.85
GSE53625_GSM1297086	0	0.124718	0.0117706	0.0796212	0.00538991	0.109551	0.0373015	0.00308752	0	0	0.0160842	0.0562635	0.077115	0	0.142412	0.0781768	0.13678	0	0	0.120874	0	0.000854207	249.815	777.315	1027.13
GSE53625_GSM1297088	0.0455852	0	0.0586248	0.14643	0	0.0526879	0.129442	0.0500077	0.00465153	0	0	0.107839	0.021988	0.0382725	0.114684	0.101024	0.0431854	0.0374937	0	0.0480848	0	0	-202.567	736.215	533.649
GSE53625_GSM1297090	0	0.0272102	0.0641129	0.0979561	0.0117654	0	0.0955889	0	0.0482546	0.0225062	0	0.0761636	0.0481029	0	0.0949456	0.146446	0.0265676	0.000975851	0	0.225907	0.0134962	0	349.78	744.066	1093.85
GSE53625_GSM1297092	0	0.108256	0.0397881	0.0664763	0	0.0760538	0	0.0306203	0.0381556	0.0104908	0	0.163092	0.0059575	0.118397	0.0647999	0.172982	0.0282161	0.0105029	0.0662127	0	0	0	447.09	507.758	954.848
GSE53625_GSM1297094	0	0.066647	0.0297268	0.0883475	0	0.140635	0.00221472	0	0	0	0	0.0540833	0.0480426	0.0350535	0.0979178	0.224235	0.115578	0	0.0407921	0	0.0457817	0.0109452	1356.9	1219.04	2575.95
GSE53625_GSM1297096	0	0	0.00251755	0.0106379	0	0.155293	0	0	0.0301649	0	0.0212743	0	0.0161304	0.257396	0.018472	0.0868932	0.0264322	0.0115186	0	0.346552	0	0.0167173	202.032	350.286	552.319
GSE53625_GSM1297098	0	0.0188019	0.090965	0.122046	0	0.00110487	0.168806	0	0	0	0	0.0734452	0.00963991	0.0239924	0.144399	0.131781	0.147673	0	0	0.0607227	0.00644862	0.000174083	519.909	1042.54	1562.45
GSE53625_GSM1297100	0	0.0463698	0.0486959	0.0638643	0	0.12375	0.09434	0	0.0191705	0.011891	0	0.0525719	0.0515722	0	0.166613	0.13904	0.0650776	0	0.0754813	0.0415637	0	0	602.977	903.135	1506.11
GSE53625_GSM1297102	0	0.0183289	0.0301602	0.1037	0	0.175023	0.0564194	0	0	0	0	0.0458032	0.0424836	0.0117694	0.0881721	0.124295	0.0294607	0.11245	0	0.140623	0.0164532	0.0048581	721.209	1059.33	1780.54
GSE53625_GSM1297104	0	0.00021428	0.0688879	0.0397647	0	0.126598	0.0580528	0	0.0163205	0	0.000747254	0.0261076	0.0562814	0.0437796	0.0780511	0.153642	0.0706865	0.0478688	0	0.212998	0	0	587.523	469.229	1056.75
GSE53625_GSM1297106	0	0.000332112	0	0.290386	0	0	0.175608	0.0581543	0	0	0	0.0799104	0.07415	0	0.127153	0.093593	0.0309139	0.000436764	0	0.055423	0.0139401	0	582.024	883.061	1465.08
GSE53625_GSM1297108	0	0.0621511	0.0782143	0.13905	0	0.00875656	0.130241	0.0310708	0	0.00144202	0	0.0909146	0.0465593	0.00497336	0.132283	0.0485593	0.0467464	0.00400684	0.144499	0.0305326	0	0	-257.373	640.343	382.97
GSE53625_GSM1297110	0	0.0244577	0.0939917	0.0411713	0	0.114007	0.02532	0	0.0309871	0	0	0.069037	0.0522095	0.0276108	0.105696	0.0966601	0.0490454	0	0	0.247858	0	0.0219496	344.768	674.142	1018.91
GSE53625_GSM1297112	0	0	0.0103748	0.057683	0	0.0953547	0.074439	0.00835993	0	0	0	0.0833695	0.0539396	0	0.194589	0.142258	0.0187699	0.0347617	0	0.226101	0	0	140.521	505.069	645.59
GSE53625_GSM1297114	0	0.0730797	0.0205277	0.169511	0	0	0.191558	0.0351726	0	0.0238346	0	0.0883805	0.0219237	0.0886192	0.112402	0.0805807	0.066777	0.0168638	0	0.0107699	0	0	579.93	1156.34	1736.27
GSE53625_GSM1297116	0.0563066	0.0125496	0.108208	0.0792261	0.00967601	0	0.12145	0.0890027	0	0	0	0.0768778	0.0699795	0	0.0427688	0.101216	0.0138596	0	0	0.184395	0.0334495	0.00103476	439.26	1060.69	1499.95
GSE53625_GSM1297118	0	0.131903	0.0494048	0.213571	0	0.0137021	0.0639276	0	0	0	0	0.069479	0.0693156	0.0143499	0.131218	0.115902	0.0571979	0	0	0.0506762	0.0193525	0	1068.99	1224.59	2293.58
GSE53625_GSM1297122	0	0.0309351	0.0698285	0.0804487	0	0.158078	0.038666	0	0.0174078	0	0	0.0882283	0.0511695	0.0459929	0.0572551	0.170255	0.0409411	0.0175648	0	0.132652	0	0.000576386	431.912	453.042	884.954
GSE53625_GSM1297124	0	0.0510059	0.0465887	0.0287418	0	0.122703	0.10065	0	0.00367638	0.0241719	0	0.102199	0.0475672	0.0418316	0.101966	0.103782	0.0582774	0	0	0.16684	0	0	934.309	860.023	1794.33
GSE53625_GSM1297128	0	0.0557787	0.03878	0.242621	0	0	0.0897284	0.0196495	0.0144164	0.0453233	0	0.094493	0.0107047	0.00262751	0.0769969	0.152612	0.104287	0.000110224	0.0512404	0	0	0.000631488	207.892	1256.23	1464.12
GSE53625_GSM1297132	0	0.0171506	0	0.0897636	0	0.159881	0	0	0.0246855	0	0	0.170939	0.077358	0	0.12572	0.18852	0.0809069	0	0	0.0650769	0	0	78.07	776.86	854.93
GSE53625_GSM1297134	0	0	0	0	0	0.302414	0.110103	0	0	0	0	0.0953073	0.0455059	0	0.0398997	0.0472579	0.081731	0.114127	0	0.163653	0	0	118.41	187.838	306.249
GSE53625_GSM1297138	0	0.139371	0.000190306	0.124508	0	0.155703	0	0.0630169	0.0923022	0	0	0.252394	0	0.0335248	0.0171965	0.065186	0.020866	0	0.0357399	0	0	0	-380.285	-90.6568	-470.942
GSE53625_GSM1297142	0	0.0483352	0.0217143	0.137587	0	0.0719067	0.0421039	0.000827558	0.116093	0.0051731	0	0.137943	0.0468505	0.0234118	0.111853	0.155493	0.0406118	0	0.0400961	0	0	0	827.398	1186.12	2013.52
GSE53625_GSM1297144	0	0.024292	0	0.298003	0	0	0.114299	0	0.0993484	0	0	0.0789024	0.0644806	0	0.0728488	0.0836951	0.107067	0	0.00684471	0.00136627	0.048853	0	-572.341	598.755	26.4142
GSE53625_GSM1297146	0.00705857	0	0	0.178956	0	0	0.161307	0.0424227	0	0	0	0.132938	0.0229606	0	0.119687	0.113999	0.0488535	0.140034	0.0317841	0	0	0	-742.585	580.441	-162.144
GSE53625_GSM1297148	0	0	0.0145746	0.303025	0.00908186	0	0.155024	0	0	0	0	0.111574	0.0324898	0.0237695	0.170626	0.105292	0.0357592	0	0.0387843	0	0	0	178.003	813.529	991.532
GSE53625_GSM1297150	0	0.162569	0.00757292	0.156745	0	0	0.0550339	0.0422468	0	0.0425375	0	0.115235	0.0353578	0.0536491	0.152853	0.0752791	0.0492719	0	0	0.0516484	0	0	1036.73	1693.75	2730.48
GSE53625_GSM1297152	0	0.079933	0.0381814	0.0696208	0	0.156684	0	0	0.15933	0	0	0.1008	0.0809548	0.0251092	0.057545	0.03925	0.0898948	0	0	0.102698	0	0	185.644	140.578	326.222
GSE53625_GSM1297156	0	0.0691823	0.253562	0.00725398	0	0.0833424	0	0.00742501	0.0292654	0	0	0.0659047	0.0452291	0.0294425	0.0384957	0.182351	0.127066	0	0.0614798	0	0	0	-441.833	-331.163	-772.995
GSE53625_GSM1297160	0	0	0	0.0515546	0.0398736	0.131199	0.0787415	0	0	0	0	0.0855488	0.0179841	0.0822425	0.132802	0.0387376	0.0368711	0	0	0.304445	0	0	133.752	548	681.752
GSE53625_GSM1297162	0	0.0621264	0.036398	0.0232426	0	0.189713	0	0	0.0285576	0	0	0.0641094	0.0719693	0.111505	0.172989	0.0976782	0.0435873	0.037263	0	0.0608615	0	0	-155.739	51.781	-103.958
GSE53625_GSM1297164	0	0.000295408	0.00566975	0.0721195	0	0.103269	0	0.0210807	0.0246858	0	0	0.111758	0.0480671	0.026037	0.177623	0.143627	0.0469746	0.00515874	0	0.177085	0.0329398	0.00360911	1036.7	1221.78	2258.48
GSE53625_GSM1297166	0	0.0249481	0.071236	0.0122589	0	0.177828	0.044812	0	0.0132443	0	0	0.0762131	0.0521722	0	0.111406	0.0890307	0.0452763	0.0462741	0.135338	0.0822203	0	0.0177426	518.22	920.166	1438.39
GSE53625_GSM1297168	0	0.112763	0	0.030763	0	0.206391	0	0	0.0185037	0	0	0.0627663	0.0572209	0	0.0672369	0.0496644	0.0904897	0.0308966	0	0.263148	0.0101556	0	616.447	742.615	1359.06
GSE53625_GSM1297170	0	0.0286904	0.026259	0.0326861	0	0.149184	0.00956171	0	0.0318521	0	0	0.103972	0.0522487	0.0132766	0.0224423	0.232944	0.0645797	0.0727126	0.142434	0.0138404	0.00331692	0	685.975	540.524	1226.5
GSE53625_GSM1297172	0.00278749	0	0.00534297	0.114334	0	0.123543	0.14014	0	0	0	0	0.071009	0.0693336	0.031741	0.0609615	0.128488	0	0.0772999	0	0.17502	0	0	155.072	829.313	984.385
GSE53625_GSM1297174	0	0.0322631	0	0.134774	0	0.0369902	0.0789405	0	0.0581996	0	0.0464286	0	0.0788904	0.111558	0.0222956	0	0.0199402	0	0	0.371575	0.00611355	0.00203184	115.035	228.947	343.982
GSE53625_GSM1297176	0	0	0.0518092	0.103711	0	0.115612	0.100959	0	0	0	0	0.128909	0.0678966	0	0.135176	0.145726	0.0425039	0	0.0630902	0	0.0438023	0.000805914	1399.47	1641.51	3040.98
GSE53625_GSM1297178	0	0	0.0110361	0.237694	0	0.00861325	0.133278	0	0.0293423	0.0232887	0	0.116568	0.0343416	0.0142905	0.061181	0.202531	0.0390075	0.00410857	0.0675563	0	0.0171628	0	1200.36	1686.99	2887.35
GSE53625_GSM1297180	0	0.00763974	0.0145392	0.105941	0	0.0555395	0.0622243	0.0110898	0.0358233	0.014023	0	0.11222	0.0349201	0.128256	0.0589654	0.145386	0.102593	0.0511334	0.0175758	0.00406705	0.0380633	0	202.671	709.296	911.967
GSE53625_GSM1297182	0	0.0779241	0.0290339	0.0350619	0	0.159403	0.00237692	0	0	0	0	0.0265819	0.0971065	0.131685	0.0681064	0.0187745	0.1242	0.0295043	0	0.200242	0	0	560.304	873.468	1433.77
GSE53625_GSM1297184	0	0.11029	0.000795467	0.0494882	0	0.218503	0.0116414	0	0	0	0	0.128926	0.0227201	0	0.0436954	0.0974913	0.201416	0.0340622	0.0396615	0.0413087	0	0	898.83	1071.81	1970.64
GSE53625_GSM1297186	0	0.0644758	0.0251097	0.0883815	0	0.0626036	0.0305753	0	0.00902198	0.044748	0	0.126981	0.0103956	0.0197802	0.102399	0.0982436	0.123694	0.0469941	0.041099	0.100576	0	0.00492234	1307.84	1749.73	3057.57
GSE53625_GSM1297188	0	0.0506421	0.0425547	0.0354447	0.0364625	0.113461	0.0644114	0	0.00219381	0	0	0.0373946	0.0403301	0.0314135	0.0583562	0.159959	0.0530298	0.111782	0.109218	0	0.0278089	0.0255382	211.88	538.465	750.345
GSE53625_GSM1297190	0	0	0.010888	0	0	0.157494	0.00418897	0	0.0730673	0	0	0.0773687	0.0416551	0.150419	0.072378	0.176386	0.0774161	0.0289904	0	0.120529	0.00921939	0	-297.543	500.496	202.953
GSE53625_GSM1297192	0	0	0.101998	0.107309	0	0.0452081	0.0841922	0	0.01844	0.00260603	0	0.0532232	0.0122817	0.119309	0.0900097	0.163372	0.0681491	0.0206982	0.049919	0.063284	0	0	566.533	590.151	1156.68
GSE53625_GSM1297194	0	0.0141278	0.0563769	0.120239	0	0.0917198	0.0423985	0	0.00698164	0.00370857	0	0.0819134	0.0211604	0.100318	0.125424	0.107627	0.0191345	0	0.208604	0	0.000266266	0	1156.39	1219.05	2375.44
GSE53625_GSM1297196	0	0.0809324	0.0561363	0.237626	0	0	0.0587262	0.0195094	0	0.0688483	0	0.166742	0.0354266	0	0.115238	0.0592979	0.0285619	0	0.072955	0	0	0	693.175	1646.72	2339.89
GSE53625_GSM1297198	0	0	0.0203934	0.0530445	0	0.100331	0	0.0343913	0.051896	0	0	0.0858232	0.0497403	0.0935666	0.098186	0.0755029	0.0397506	0.0391099	0	0.237837	0	0.0204278	330.335	587.942	918.277
GSE53625_GSM1297200	0	0.0463934	0.0422605	0.033436	0	0.161202	0.00745092	0.0264608	0.0348773	0	0	0.0857909	0.0590898	0.0758702	0.101654	0.0381871	0.0453161	0.0368187	0	0.184687	0	0.0205044	642.006	1217.04	1859.04
GSE53625_GSM1297202	0	0.113785	0	0.163173	0.0075316	0.0348669	0.167186	0.00442637	0	0	0	0.126198	0.0697241	0	0.118959	0.049017	0.0330025	0.00709507	0	0.103679	0.00135657	0	221.281	756.293	977.574
GSE53625_GSM1297204	0	0.069212	0.0529136	0.105713	0	0.151335	0.0212583	0	0.0343148	0	0	0.101356	0.096768	0	0.134544	0.0781974	0.0559201	0	0	0.098109	0	0.000359985	1074.52	1312.64	2387.17
GSE53625_GSM1297206	0	0.0126433	0.0304349	0.367857	0	0	0.0995091	0.0193902	0	0.0304403	0	0.144146	0.00795817	0.0316776	0.0645852	0.11484	0.0131841	0	0.0633345	0	0	0	654.25	1519.76	2174.01
GSE53625_GSM1297208	0	0.0461706	0.040913	0.295143	0	0	0.210035	0.0291421	0	0	0	0.0778263	0.0148686	0.0326411	0.0885185	0.12333	0.0171619	0	0	0.0242502	0	0	-48.1113	962.486	914.375
GSE53625_GSM1297210	0	0.0139477	0.0624799	0.0722691	0	0.173096	0.0368879	0	0.00320233	0	0	0.0886262	0.047571	0.0573193	0.0518713	0.111387	0.0383782	0	0	0.222649	0.0163031	0.00401192	-126.548	600.247	473.699
GSE53625_GSM1297212	0	0.154748	0.0293479	0.101841	0	0.00342103	0	0.000219385	0.0815913	0.0294148	0	0.160507	0.0432634	0	0.110365	0.0870273	0.0853399	0	0.112914	0	0	0	1153.8	1706.8	2860.6
GSE53625_GSM1297214	0	0.0810659	0.0526659	0.0577685	0	0.172733	0	0	0.0400386	0	0	0.0458626	0.129567	0.0616898	0.03335	0.0616462	0.117775	0.030438	0.0323601	0.0830398	0	0	768.981	669.734	1438.71
GSE53625_GSM1297216	0	0	0.0299372	0.0535828	0	0.0916423	0.0353987	0.0364284	0.0427111	0	0	0.0895811	0.0350994	0.0689586	0.0997786	0.0929929	0.0547867	0.0281484	0	0.240954	0	0	510.245	570.421	1080.67
GSE53625_GSM1297218	0	0.0821896	0.0853099	0.0855272	0	0.107752	0	0	0.108569	0	0	0.0730094	0.0670185	0.0393073	0.0719167	0.123669	0.0372114	0.00428526	0.00211011	0.112125	0	0	174.231	612.684	786.915
GSE53625_GSM1297220	0	0.0515839	0	0.0288081	0	0.170571	0	0	0.0303164	0	0	0.0380711	0.0411645	0.21046	0.0890734	0.179219	0.0695222	0	0	0.0912108	0	0	638.228	511.873	1150.1
GSE53625_GSM1297222	0	0.147186	0	0.129634	0	0.0889197	0	0.0138175	0.149459	0	0.0590783	0	0	0.107517	0.0146496	0.177072	0.0305807	0	0	0.0820859	0	0	-614.769	-259.422	-874.191
GSE53625_GSM1297224	0	0	0.0780206	0.114237	0	0.199902	0.157341	0	0	0	0	0.0882675	0.0159174	0.0406011	0.118656	0.0746553	0.0511277	0	0	0.0612742	0	0	442.069	422.593	864.663
GSE53625_GSM1297228	0	0.0259731	0.0421742	0.050739	0	0.215056	0	0	0.042448	0	0	0.113273	0.0580455	0.0290761	0.120095	0.0704876	0.179605	0.0281147	0.0112566	0.0136561	0	0	326.361	275.158	601.519
GSE53625_GSM1297232	0	0	0.0408313	0.094656	0	0.0616554	0.0421175	0.0124822	0.0944227	0	0	0.0455933	0.0835128	0.0145389	0.0805697	0.0915864	0.205185	0	0.132849	0	0	0	-645.746	-9.61064	-655.357
GSE53625_GSM1297234	0	0.00261415	0.0112816	0.0451084	0.0155719	0.142152	0	0	0.0024079	0	0	0.0687874	0.0444608	0.131144	0.0116805	0.0899756	0.0916824	0.0194246	0	0.31422	0.00465694	0.00483218	480.876	760.019	1240.9
GSE53625_GSM1297236	0	0.0325354	0.0631987	0.185155	0	0	0.121164	0.0220134	0	0	0	0.0740284	0.0402965	0.0278605	0.119723	0.162083	0.0383409	0.024064	0	0.0878913	0.00164552	0	814.373	1568.75	2383.12
GSE53625_GSM1297240	0	0.00450022	0	0.105564	0.0299549	0.060074	0	0.0322675	0.015252	0	0	0.130711	0.0880589	0.0367113	0.163517	0.0211286	0.0970574	0.0471885	0	0.168015	0	0	-435.943	490.905	54.9629
GSE53625_GSM1297242	0	0.132257	0	0.228828	0	0.00788188	0	0.0848992	0.128031	0	0	0.125408	0.07322	0	0.0921887	0.0702463	0.0109523	0.00882202	0	0.0372651	0	0	-815.76	924.635	108.876
GSE53625_GSM1297246	0	0.113366	0	0.326012	0.00496407	0	0.0588861	0	0.0102311	0	0.0167235	0.119782	0.0992208	0	0.178962	0.017649	0.0103528	0.00253546	0	0.0413151	0	0	-675.832	805.19	129.358
GSE53625_GSM1297250	0.0390239	0	0	0.0855263	0.0220163	0.0637998	0	0	0.132603	0	0	0.0744436	0.0832122	0	0.132082	0.203679	0.0562681	0.0627666	0.0445794	0	0	0	804.06	1210.42	2014.48
GSE53625_GSM1297252	0	0.0288579	0.00271238	0.168553	0	0	0.0374933	0.0724061	0.0359613	0	0	0.163526	0.0364353	0.00358195	0.101849	0.216093	0.0831942	0	0.0493363	0	0	0	276.837	685.462	962.298
GSE53625_GSM1297258	0	0	0.0222668	0.240137	0	0	0.157806	0.0107595	0.0221451	0	0	0.0609301	0.0232869	0.111185	0.0985874	0.111506	0.103909	0	0.0339626	0.00351892	0	0	457.511	1418.89	1876.4
GSE53625_GSM1297260	0	0.151964	0.00355778	0.145525	0	0.0648736	0.000772671	0	0.146994	0	0.00600438	0.0751457	0.110973	0.107474	0.0487565	0.0860306	0.0141506	0	0	0.0377783	0	0	-194.228	447.626	253.399
GSE53625_GSM1297264	0	0.00622541	0	0.0214219	0	0.14448	0	0	0.0175313	0	0	0.03697	0.0153821	0.00246163	0.00696892	0.403693	0.0162752	0.0121391	0	0.316452	0	0	253.111	716.357	969.469
GSE53625_GSM1297270	0	0.0481694	0.0103194	0.308685	0	0	0.128374	0.0565173	0.0464367	0	0	0.086212	0.0432478	0.00642168	0.0470302	0.145196	0.0380846	0	0.0353054	0	0	0	270.879	716.857	987.736
GSE53625_GSM1297272	0	0.0125506	0	0.248637	0	0	0.211397	0.0536024	0	0	0	0.193	0.0433844	0.0537501	0.100457	0.0280915	0.0368009	0	0.0183304	0	0	0	175.81	580.185	755.995
GSE53625_GSM1297274	0	0.0120073	0.0282255	0.0701314	0	0.131388	0	0	0.0804221	0	0	0.116927	0.0602559	0.0875258	0.0783229	0.138894	0.0430833	0.0402242	0	0.112593	0	0	-251.196	320.478	69.2814
GSE53625_GSM1297276	0	0.0199183	0	0.279719	0	0	0.0516547	0.0811952	0.0778141	0	0	0.155734	0.0213459	0.0257027	0.0957798	0.140735	0.0375581	0	0	0.0128429	0	0	165.151	1003.25	1168.41
GSE53625_GSM1297280	0	0.0232369	0.00555221	0.0581236	0	0.203732	0.0259806	0	0.032688	0	0.00937266	0.0670626	0.057658	0.0994131	0.0342258	0.0670164	0.0303379	0.0783188	0	0.207281	0	0	-247.498	356.103	108.605
GSE53625_GSM1297282	0	0	0.00545943	0.299003	0	0	0.0420303	0.0637095	0	0.0417144	0	0.15911	0	0.0783077	0.162884	0.118101	0.0296807	0	0	0	0	0	72.9192	1169.88	1242.8
GSE53625_GSM1297292	0	0.0251736	0.00617767	0.164733	0	0	0.0279368	0.0505136	0	0	0	0.249815	0.0604443	0.00370891	0.18176	0.0678865	0.130538	0	0	0.0313129	0	0	127.853	805.691	933.544
GSE53625_GSM1297294	0	0.0573658	0.0838014	0.0562647	0.0756693	0.0441486	0	0	0.0800627	0	0.0331762	0.0341944	0.102541	0.243245	0.00809071	0.0332811	0	0	0	0.14816	0	0	-328.729	-71.4197	-400.149
GSE53625_GSM1297296	0	0.0861119	0.0266489	0.134769	0	0.0926644	0.0042564	0.00112209	0.0461377	0	0	0.18391	0.0286652	0.0311753	0.0938674	0.132945	0.0252463	0.0574561	0.0550244	0	0	0	98.2803	919.251	1017.53
GSE53625_GSM1297298	0	0.111551	0.0370512	0.23685	0	0	0.118515	0.0212219	0	0	0.000138668	0.0704139	0.0349289	0.0420408	0.115901	0.106043	0.0555599	0	0.0497849	0	0	0	982.481	1595.12	2577.6
GSE53625_GSM1297300	0	0	0.0213812	0.159498	0	0	0.0165591	0.0145627	0.0132561	0	0	0.115903	0.0342005	0.0247649	0.232866	0.0836679	0.00424431	0	0	0.279095	0	0	16.1424	629.084	645.226
GSE53625_GSM1297302	0	0.0204469	0.00883159	0.249351	0	0	0.207492	0.0499578	0	0	0	0.062928	0.00810995	0.0996573	0.140898	0.0381454	0.0826729	0	0.0315095	0	0	0	-270.069	1013.2	743.134
GSE53625_GSM1297304	0.0168981	0.0149292	0	0.0950582	0	0.0548625	0	0.0383272	0.10648	0	0	0.266322	0.0676781	0.0137988	0.0759946	0.0933553	0.069138	0.0390768	0.0125313	0.0355506	0	0	26.557	517.221	543.778
GSE53625_GSM1297306	0	0.101325	0.0024931	0.0855561	0.0277112	0.111182	0	0	0.0569326	0	0	0.0377773	0.0608934	0	0.20141	0.0273963	0.0586186	0.00345566	0	0.22525	0	0	147.514	378.701	526.216
GSE53625_GSM1297308	0.00022708	0.0495894	0	0.111268	0	0.113769	0.0172334	0.0186199	0.0497335	0	0	0.120849	0.0249452	0.0547946	0.164105	0.153048	0.0555599	0.019619	0.0466395	0	0	0	39.1388	775.479	814.617
GSE53625_GSM1297312	0	0.00984324	0.025398	0.19946	0	0	0.106978	0.0101057	0	0	0	0.11995	0.028155	0.123931	0.19698	0.0538512	0.0270166	0	0	0.0983304	0	0	-499.815	376.825	-122.99
TCGA_TCGA-IC-A6RF	0.0227687	0.187258	0.00991363	0.0987881	0	0	0	0.0589243	0.101379	0	0	0.0653358	0.0800312	0	0.181321	0.00631648	0	0.0188005	0	0.148475	0	0.0206883	-196.444	764.305	567.861
TCGA_TCGA-IG-A3YA	0.0435901	0.0176742	0.00935722	0.0244531	0.0106564	0.125471	0.0912676	0	0.110571	0	0	0.0184054	0.115241	0.0295739	0.117999	0	0.186019	0.0642981	0.0334571	0.00196505	0	0	1303.65	1741.85	3045.5
TCGA_TCGA-IG-A3YB	0	0	0.00769767	0.162895	0	0.0603181	0	0	0.172578	0	0	0.0505364	0.0520136	0	0.129745	0.196697	0.0427408	0	0.124778	0	0	0	739.572	1112.76	1852.34
TCGA_TCGA-IG-A3YC	0	0	0.0412518	0.255118	0	0	0.129301	0.0267299	0.026492	0	0	0.0959626	0.0219111	0.112141	0.0657842	0.161775	0.0222096	0	0.0413242	0	0	0	1193.33	2036.3	3229.63
TCGA_TCGA-IG-A4P3	0	0.0927046	0.0173105	0.262122	0	0	0.163234	0.00508236	0.0499611	0.0273033	0	0.0479198	0.013443	0	0.121922	0.0442993	0.0225557	0.0305229	0	0.0985193	0	0.00310079	260.074	1674.61	1934.68
TCGA_TCGA-IG-A50L	0	0	0.00794255	0.0495375	0	0.141104	0.0619047	0	0.00913946	0	0.0028416	0.0120709	0.0108978	0.230318	0.0699527	0.136775	0.0266487	0.00585879	0.175963	0.0317817	0	0.0272636	722.849	380.684	1103.53
TCGA_TCGA-IG-A51D	0	0.00202685	0.0609426	0.160258	0	0	0.263928	0.0080105	0	0	0	0.0799174	0.0638136	0.0502143	0.149147	0.118578	0.0203812	0	0	0.022782	0	0	557.069	946.615	1503.68
TCGA_TCGA-IG-A625	0	0.010224	0.0300253	0.167663	0	8.77828e-05	0.0269551	0	0.106182	0	0	0.0699108	0.0647467	0	0.153288	0.146633	0.0743402	0	0.122489	0	0.0274558	0	186.666	384.869	571.535
TCGA_TCGA-IG-A6QS	0	0	0.00745597	0.158498	0	0.0724146	0.135764	0	0	0	0	0.127039	0.0303956	0	0.17993	0.087663	0.057878	0.0125507	0	0.13041	0	0	319.319	1144.68	1464
TCGA_TCGA-IG-A8O2	0	0	0.00543434	0.382165	0	0	0.0466427	0.0818831	0.04151	0	0	0.113836	0.0368906	0	0.0473454	0.187697	0.0302914	0	0.0263045	0	0	0	-333.299	748.192	414.892
TCGA_TCGA-IG-A97I	0	0	0.0169352	0.0904868	0	0.182581	0.0318159	0.0239396	0.0013345	0	0	0.102262	0.0437946	0.204109	0.135092	0.118554	0.00261674	0	0.022831	0.0236472	0	0	199.186	402.345	601.531
TCGA_TCGA-JY-A6FD	0	0.110859	0.0740395	0.0860114	0	0.112892	0.0837288	0.00710263	0	0	0.0202632	0.0720157	0.0565383	0	0.161582	0.0243649	0.0360768	0.00338614	0	0.15114	0	0	-213.821	678.085	464.264
TCGA_TCGA-JY-A6FE	0	0.118727	0.0145658	0.124096	0	0	0.0195964	0	0.0593385	0	0	0.0261102	0.0240086	0	0.0509543	0.463963	0.031993	0	0	0.0608594	0	0.00578766	627.477	1381.8	2009.28
TCGA_TCGA-L5-A88S	0	0.00606172	0.0152006	0.0461237	0	0.142289	0.00782397	0	0.021965	0	0	0.0063448	0.0635609	0.0234945	0.0472312	0.2704	0	0.0043417	0.345163	0	0	0	1586.15	865.674	2451.83
TCGA_TCGA-L5-A88W	0	0.0471485	0.0698876	0	0.00876842	0.138443	0	0	0.0794834	0	0	0.0307977	0.0654185	0.0849049	0.0242049	0.0590303	0.0736981	0.00596411	0	0.266494	0	0.0457558	-63.9588	262.238	198.279
TCGA_TCGA-L5-A88Z	0	0.0892764	0.0644998	0.0839089	0	0.050232	0	0.0198873	0.0677838	0	0	0.032481	0.0626527	0.031951	0.0332292	0.105133	0.0424322	0.0170955	0.0801607	0.215617	0	0.00365988	-44.7894	183.801	139.011
TCGA_TCGA-L5-A8NK	0	0.0063549	0.0249463	0.10854	0	0.226796	0.0161191	0	0.0482204	0	0	0.0345594	0.0254268	0	0.0546443	0.0758723	0.0697522	0	0.308768	0	0	0	-106.352	583.027	476.674
TCGA_TCGA-L5-A8NQ	0.0328668	0	0	0.100016	0	0.0155152	0.0117758	0.0152794	0.0324575	0.0400713	0	0.17127	0.0624397	0.0018288	0.235439	0.135725	0.0459	0	0.0994161	0	0	0	522.961	1274.24	1797.2
TCGA_TCGA-LN-A49O	0	0	0.0195385	0.249925	0	0.0770064	0.106243	0.00693791	0	0	0	0.0798634	0.0164274	0.00905978	0.143236	0.129748	0.109457	0.0225625	0	0.029995	0	0	229.462	1272.12	1501.59
TCGA_TCGA-LN-A49P	0	0.00609625	0.0188403	0.192285	0	0	0.129832	0	0.0242653	0.0529927	0	0.0919016	0.0176133	0.0826916	0.141632	0.178536	0.0344122	0	0.0262077	0	0	0.00269337	1120.18	1908.87	3029.05
TCGA_TCGA-LN-A49U	0	0.0112544	0.0624806	0.0123872	0.14511	0.144988	0	0	0	0	0.0345055	0.0318795	0.0654911	0.217675	0.0137278	0.140843	0.0672901	0	0.0523686	0	0	0	344.926	-356.096	-11.1696
TCGA_TCGA-LN-A49W	0	0.0518288	0.0560667	0.140737	0	0.0690606	0.098572	0	0.0406331	0.00964485	0	0.06006	0.0176345	0.0237682	0.130319	0.116302	0.12839	0.00436405	0	0.0311201	0.0143336	0.00716442	1724.14	1960.91	3685.05
TCGA_TCGA-LN-A49X	0.0273257	0	0	0.069648	0	0.176593	0	0.0205264	0.0231061	0	0	0.119129	0.0172211	0.0499371	0.10194	0.0981601	0.0310379	0	0	0.265375	0	0	929.53	778.814	1708.34
TCGA_TCGA-LN-A4A1	0	0.07725	0	0.0344106	0.0186385	0.153239	0	0	0.0175888	0	0	0.0479403	0.0501894	0.259593	0.0475134	0.0506272	0.0581528	0	0	0.184428	0	0.000428139	451.219	534.623	985.843
TCGA_TCGA-LN-A4A4	0	0	0.0244982	0.0508955	0.0112969	0.227447	0.116434	0	0	0	0	0.0719323	0.0728975	0	0.107237	0.091239	0.171453	0	0.00989363	0.0447766	0	0	528.239	-156.031	372.208
TCGA_TCGA-LN-A4A5	0	0.0523201	0.017217	0.0623562	0	0.124251	0	0.00186926	0.0682006	0	0	0.114428	0.0378705	0	0.122156	0.0597314	0.189093	0.0555848	0.0949224	0	0	0	1185.21	850.967	2036.18
TCGA_TCGA-LN-A4A8	0	0	0.0106019	0.120224	0	0.121421	0.0668717	0.0433387	0.0779729	0	0	0.0438978	0.0341446	0.132249	0.154328	0.0741666	0.010007	0.021302	0.0693706	0.0201041	0	0	595.253	577.866	1173.12
TCGA_TCGA-LN-A4A9	0	0.0147282	0	0.122985	0	0.0436186	0.135671	0	0	0	0	0.132982	0.0105393	0	0.111208	0.101928	0.143359	0	0.118766	0.0642141	0	0	941.218	1689.21	2630.43
TCGA_TCGA-LN-A5U5	0	0.014811	0.0495867	0.128518	0	0.121154	0.105845	0.0212491	0.0266264	0	0	0.0424107	0.0265397	0.0603582	0.0719269	0.203066	0.0519579	0.0119148	0.0640347	0	0	0	-275.239	623.956	348.717
TCGA_TCGA-LN-A5U6	0	0.0253146	0.0285124	0.0989696	0	0.115478	0.0391304	0.0152833	0.041094	0	0	0.0967671	0.0371698	0.0351939	0.118453	0.15368	0.0826129	0.040549	0	0.0717924	0	0	512.729	374.056	886.786
TCGA_TCGA-LN-A5U7	0	0.0821301	0.0982247	0.0894046	0	0.103624	0.0151715	0	0	0	0	0.0845357	0.047412	0.022458	0.1912	0.0886349	0.0330295	0	0.00971113	0.134463	0	0	-248.157	122.235	-125.922
TCGA_TCGA-LN-A7HV	0.0117877	0	0.0367094	0.155314	0	0.0076786	0	0	0.184771	0	0	0.0329401	0.185151	0	0.0355227	0.145586	0.0647544	0	0	0.128959	0.0108266	0	-233.716	286.765	53.0491
TCGA_TCGA-LN-A7HW	0	0	0	0.00821374	0	0.158608	0.0574047	0.00932032	0.0246857	0	0	0.0387495	0.0649813	0.119234	0.000932754	0.162064	0.0140163	0.0517606	0.279731	0.0102978	0	0	811.831	-102.558	709.273
TCGA_TCGA-LN-A7HX	0.0118717	0	0	0.0443837	0	0.19454	0	0	0.0907445	0	0.013869	0.0287803	0.0614352	0.0290088	0.0975929	0.138323	0.148404	0	0	0.0700258	0.0710209	0	181.477	591.537	773.014
TCGA_TCGA-LN-A7HY	0	0.0375125	0.10718	0.14045	0	0.0918675	0	0.014948	0.0388696	0	0	0.13736	0.0499062	0.0326827	0.0506339	0.186497	0.0466516	0	0.0403328	0.025108	0	0	950.375	917.208	1867.58
TCGA_TCGA-LN-A7HZ	0	0.0154147	0.0177725	0.296214	0	0	0.207846	0	0.00133849	0	0	0.0897415	0.0193251	0	0.0454481	0.14253	0.0666723	0	0.097697	0	0	0	741.753	1519.48	2261.23
TCGA_TCGA-LN-A8I0	0	0.0520441	0	0.0686564	0	0.124658	0.0489197	0	0	0	0	0.147877	0.0555886	0.0673569	0.0909718	0.0903937	0.0296095	0.05147	0	0.172455	0	0	235.637	248.331	483.968
TCGA_TCGA-LN-A8I1	0	0.100779	0	0.22092	0	0	0.0524917	0.0663909	0	0	0	0.0868801	0.0221529	0	0.0281952	0.0389148	0.0197675	0.00514046	0	0.319402	0.038966	0	-26.0999	1169.5	1143.4
TCGA_TCGA-LN-A9FO	0	0	0.0178072	0.321286	0	0	0.186899	0.0279257	0	0.070545	0	0.100864	0.0203334	0	0.122826	0.0539038	0.0286582	0	0	0.0489514	0	0	-54.8329	1061.28	1006.45
TCGA_TCGA-LN-A9FP	0.0364295	0	0.00783212	0.0572752	0	0.0960371	0.0280115	0	0.0384974	0	0	0.000532224	0.0326928	0	0.0867449	0.183825	0.0130335	0	0.419089	0	0	0	1613.88	897.956	2511.84
TCGA_TCGA-LN-A9FQ	0.00395719	0	0.00636657	0.0345483	0	0.0721329	0	0.00581786	0.0683248	0	0	0.055673	0.0331125	0.123129	0.0834381	0.232453	0.172502	0	0.105593	0	0	0.00295052	620.514	261.022	881.536
TCGA_TCGA-LN-A9FR	0	0.0132533	0.00335247	0.0704403	0.00532254	0.145889	0	0	0.0361399	0	0	0.0564583	0.0310525	0.129015	0.082466	0.232043	0.114086	0	0	0.0750008	0	0.00548131	1141.54	700.967	1842.5
TCGA_TCGA-S8-A6BW	0	0.0296343	0.0818297	0.0201287	0	0.122065	0	0	0.0652982	0	0	0.0323541	0.0798429	0.0133454	0.000636239	0.164478	0.0247127	0.0407212	0.0139133	0.311041	0	0	867.529	82.2948	949.823
TCGA_TCGA-VR-A8EO	0	0.0575188	0.0289331	0.0236802	0	0.210003	0	0.0145958	0.0600028	0	0	0.15925	0.181888	0.0160108	0.0415239	0	0.0280017	0.0241114	0	0.151364	0.00311625	0	-91.6544	325.043	233.388
TCGA_TCGA-VR-A8ER	0	0	0.0690476	0.0442119	0	0.109805	0	0	0.0534433	0	0	0.0502007	0.0389513	0.220127	0.0646693	0.162046	0.147613	0	0	0.0358602	0.0026531	0.00137239	530.786	665.624	1196.41
TCGA_TCGA-VR-A8EU	0	0	0.0598336	0.0750083	0	0	0.0642008	0.0457026	0.0217374	0	0	0.0492665	0.0473228	0	0.261839	0.077135	0.18002	0	0	0.113537	0	0.00439648	403.229	936.697	1339.93
TCGA_TCGA-VR-A8EX	0.0955607	0.108815	0.159966	0.127725	0	0	0	0.074491	0.0766256	0	0	0.120166	0.0536514	0.0170295	0.058094	0.0203759	0.00711173	0	0.0803881	0	0	0	-743.677	689.242	-54.4356
TCGA_TCGA-VR-A8EY	0	0.0967099	0.0499877	0.0764069	0	0.0985717	0	0	0.123844	0	0	0.0731232	0.0544226	0.0372013	0.0191664	0.072631	0.0531562	0.022562	0	0.222217	0	0	-379.497	171.091	-208.406
TCGA_TCGA-VR-A8EZ	0	0.0110381	0.0504797	0.178837	0	0	0.00777905	0.0364371	0.0393559	0	0	0.123226	0.0387384	0	0.177028	0.206743	0.0550689	0	0.0495984	0.0256709	0	0	533.712	516.868	1050.58
TCGA_TCGA-VR-A8Q7	0	0.0647614	0.00583677	0.229192	0	0.117666	0.0454818	0	0.00679349	0	0	0.113486	0.0431477	0.0463139	0.192875	0.0654761	0.0471128	0	0	0.0137945	0	0.00806288	-59.3134	795.752	736.438
TCGA_TCGA-VR-AA4G	0	0.00640172	0.0176077	0.0941387	0	0.157581	0.114069	0.0133152	0.00920417	0	0	0.0760329	0.0201844	0.0709141	0.0909085	0.0604921	0.0467481	0.0285339	0	0.193869	0	0	512.09	1027.36	1539.45
TCGA_TCGA-VR-AA7I	0	0	0.049448	0.290543	0	0	0.261782	0	0.00475801	0.0145934	0	0.0830977	0.00397834	0.0284009	0.13162	0.101705	0.0133548	0	0.00581463	0.0109045	0	0	864.407	1514.74	2379.15
TCGA_TCGA-XP-A8T6	0	0.073445	0.0947184	0.0791566	0	0.0358347	0	0.00255663	0.0876356	0	0.000665156	0.0336287	0.115135	0.0113092	0.0595212	0.144261	0.0481904	0	0.147785	0.0661571	0	0	202.905	196.556	399.461
TCGA_TCGA-XP-A8T8	0	0.0114081	0.0284946	0.221352	0	0	0.115666	0.0739571	0.0393547	0	0	0.114073	0.0487175	0.0562879	0.0389936	0.0768684	0.0459046	0.0141585	0	0.114764	0	0	-751.47	149.444	-602.026
TCGA_TCGA-Z6-A8JD	0.167441	0.110514	0.054739	0.0713161	0.043271	0.0871068	0.00181692	0	0.0351826	0	0	0.0224018	0.0202562	0.0686372	0.14377	0.00102316	0.0327131	0	0	0.139811	0	0	400.95	877.037	1277.99
TCGA_TCGA-Z6-A8JE	0	0.10085	0.134957	0.0824997	0	0.178024	0	0	0.0263359	0	0	0.0453252	0.0579568	0.104741	0.0987325	0.0914736	0.0208222	0	0.02072	0.0375618	0	0	703.052	255.659	958.712
TCGA_TCGA-Z6-A9VB	0	0.0582502	0.138363	0.033725	0	0.181365	0	0.049734	0.0755572	0	0	0.0607723	0.0622107	0.0110477	0.0281438	0.137015	0.0586316	0.0193859	0.0456677	0.0401311	0	0	-533.623	89.9495	-443.673
TCGA_TCGA-Z6-AAPN	0	0.0243227	0.0154444	0.162652	0	0	0.229672	0	0	0.0387724	0	0.0762392	0.00462253	0.037989	0.150364	0.0945385	0.084971	0	0	0.0728294	0	0.00758337	92.1649	1242.95	1335.11

## Sheet: S3
Table S3. ICI level, immune score and stromal score of 206 ESCC samples obtained by ssGSEA algorithma
id	aDCs	APC_co_inhibition	APC_co_stimulation	B_cells	CCR	CD8+_T_cells	Check-point	Cytolytic_activity	DCs	HLA	iDCs	Inflammation-promoting	Macrophages	Mast_cells	Neutrophils	NK_cells	Parainflammation	pDCs	T_cell_co-inhibition	T_cell_co-stimulation	T_helper_cells	Tfh	Th1_cells	Th2_cells	TIL	Treg	Type_I_IFN_Reponse	Type_II_IFN_Reponse	StromalScore	ImmuneScore	ESTIMATEScore
GSE53625_GSM1296956	0.681245	0.860184	0.559496	0.522338	0.545988	0.947162	0.552711	0.89225	0.447628	0.924948	0.357413	0.808617	0.691432	0.645394	0.614222	0.315856	0.822682	0.552002	0.595156	0.507432	0.970007	0.745538	0.64448	0.501271	0.713491	0.698958	0.872343	0.493906	1027.19	1911.15	2938.34
GSE53625_GSM1296958	0.544088	0.55754	0.50184	0.365394	0.481674	0.464966	0.423302	0.512871	0.386611	0.753723	0.233685	0.56918	0.6585	0.522361	0.5705	0.222021	0.775386	0.356185	0.346708	0.337034	0.81668	0.458856	0.397667	0.39432	0.493339	0.642655	0.739701	0.357653	-497.272	303.402	-193.87
GSE53625_GSM1296960	0.674333	0.746344	0.453269	0.291625	0.520099	0.66146	0.447156	0.707618	0.385502	0.806669	0.187141	0.701096	0.615405	0.458438	0.548821	0.237271	0.842814	0.382125	0.420521	0.3842	0.820744	0.606318	0.520865	0.378225	0.528309	0.666855	0.886194	0.242605	258.254	712.426	970.68
GSE53625_GSM1296964	0.671678	0.558427	0.507047	0.433842	0.488369	0.46931	0.405977	0.412027	0.325053	0.734061	0.232574	0.509628	0.614653	0.526613	0.577008	0.131983	0.766879	0.33675	0.348089	0.360164	0.797339	0.580157	0.399325	0.394045	0.508829	0.641833	0.76328	0.527798	-169.372	384.391	215.019
GSE53625_GSM1296966	0.556691	0.743358	0.457544	0.450188	0.494836	0.9363	0.499212	0.873087	0.448541	0.90663	0.241683	0.785483	0.676383	0.334301	0.57087	0.285978	0.792484	0.498795	0.523469	0.467068	0.903224	0.753574	0.513762	0.497464	0.660762	0.66892	0.804552	0.472538	240.383	1504	1744.39
GSE53625_GSM1296968	0.595695	0.69802	0.441742	0.39568	0.482341	0.52369	0.418147	0.516444	0.351124	0.822615	0.246227	0.629478	0.665545	0.580893	0.57073	0.152397	0.775953	0.386514	0.406505	0.375185	0.922075	0.499067	0.405465	0.383005	0.540274	0.659214	0.710115	0.379262	543.66	691.574	1235.23
GSE53625_GSM1296970	0.551195	0.588006	0.411915	0.343073	0.498878	0.663002	0.402717	0.634208	0.312942	0.861148	0.256016	0.686795	0.647231	0.415281	0.548129	0.273313	0.79113	0.416746	0.376765	0.329401	0.844991	0.583435	0.480329	0.393134	0.532909	0.646598	0.751149	0.533637	528.379	708.398	1236.78
GSE53625_GSM1296972	0.637355	0.631748	0.501567	0.402724	0.507537	0.739736	0.47684	0.60409	0.405185	0.836922	0.537417	0.648412	0.692282	0.585142	0.578627	0.203435	0.812043	0.453441	0.451698	0.409931	0.865733	0.588887	0.429144	0.445368	0.610766	0.651734	0.822087	0.496319	356.375	1086.47	1442.84
GSE53625_GSM1296974	0.693343	0.818024	0.508257	0.470801	0.562201	0.869377	0.497146	0.781336	0.521794	0.873865	0.301399	0.776972	0.727369	0.577843	0.597687	0.252542	0.83965	0.460806	0.511438	0.45782	0.931605	0.693368	0.580209	0.455743	0.663813	0.695919	0.902677	0.540565	1167.93	1537.82	2705.76
GSE53625_GSM1296978	0.551767	0.829222	0.443059	0.239696	0.538584	0.658307	0.446852	0.691868	0.307376	0.885901	0.337783	0.705056	0.663545	0.503376	0.572835	0.337204	0.823786	0.395558	0.426559	0.342958	0.703226	0.570302	0.55043	0.396966	0.513818	0.659831	0.822622	0.374473	162.258	707.72	869.978
GSE53625_GSM1296980	0.54458	0.598445	0.497323	0.396639	0.488515	0.531959	0.417242	0.467122	0.35775	0.773054	0.319986	0.583967	0.617104	0.552378	0.582203	0.227236	0.783956	0.35017	0.3568	0.375185	0.787458	0.512719	0.404768	0.424467	0.531204	0.652042	0.737653	0.440593	-459.574	475.476	15.9021
GSE53625_GSM1296982	0.537197	0.659193	0.487328	0.450459	0.532765	0.453473	0.449164	0.438888	0.364297	0.865192	0.350891	0.629778	0.606715	0.620026	0.551744	0.332851	0.793577	0.412576	0.412526	0.385656	0.904065	0.331993	0.416579	0.435535	0.580262	0.694128	0.725141	0.530459	464.708	1088.05	1552.76
GSE53625_GSM1296984	0.5743	0.732275	0.49406	0.433139	0.555607	0.356557	0.449722	0.536973	0.544026	0.830576	0.459813	0.619898	0.707386	0.534725	0.621144	0.243618	0.845352	0.392142	0.44343	0.354506	0.878487	0.652963	0.419268	0.397523	0.578136	0.67408	0.903183	0.562525	1117.41	1113.88	2231.3
GSE53625_GSM1296986	0.583378	0.650665	0.456617	0.43363	0.497453	0.528875	0.421045	0.537062	0.367532	0.832485	0.225239	0.604034	0.660702	0.408959	0.542427	0.21755	0.782812	0.359268	0.391128	0.350494	0.859707	0.474731	0.378955	0.440103	0.558489	0.647184	0.726788	0.303652	693.162	820.75	1513.91
GSE53625_GSM1296990	0.393373	0.635783	0.45166	0.260444	0.496099	0.278072	0.397896	0.325805	0.416952	0.768675	0.309706	0.454083	0.671743	0.546914	0.569076	0.079461	0.717838	0.289678	0.355112	0.309032	0.74359	0.174523	0.379293	0.366856	0.476058	0.659745	0.601326	0.355687	1003.39	525.639	1529.03
GSE53625_GSM1296992	0.648677	0.707748	0.516669	0.400462	0.521655	0.625651	0.479827	0.66867	0.397075	0.831866	0.224126	0.677769	0.73997	0.626348	0.583439	0.28698	0.817751	0.386988	0.46653	0.42372	0.896427	0.574001	0.518837	0.409019	0.589921	0.69176	0.915317	0.403101	715.554	1037.7	1753.25
GSE53625_GSM1296994	0.541958	0.562004	0.464837	0.242189	0.516828	0.445274	0.411586	0.503726	0.400436	0.770062	0.235475	0.61872	0.638068	0.565495	0.534756	0.165573	0.776398	0.329028	0.332319	0.397163	0.702035	0.473281	0.548873	0.380194	0.464693	0.666531	0.78965	0.322995	-207.418	383.516	176.097
GSE53625_GSM1296996	0.686382	0.764787	0.55512	0.404011	0.492357	0.437285	0.437082	0.36068	0.288385	0.781062	0.247301	0.615396	0.589524	0.570906	0.56887	0.082653	0.796758	0.300994	0.372615	0.371631	0.851438	0.388203	0.36788	0.440301	0.483447	0.659244	0.877247	0.349188	131.04	373.568	504.607
GSE53625_GSM1296998	0.54999	0.637171	0.483824	0.293548	0.511757	0.480032	0.407689	0.402832	0.377656	0.790733	0.216924	0.597348	0.666659	0.570755	0.557648	0.100573	0.756432	0.334085	0.339404	0.326235	0.90813	0.410634	0.493003	0.351174	0.495163	0.651406	0.613439	0.373418	453.626	529.629	983.255
GSE53625_GSM1297000	0.644379	0.557721	0.475048	0.375508	0.502802	0.557397	0.40123	0.500437	0.342144	0.840659	0.468125	0.642462	0.592976	0.486711	0.546098	0.0951795	0.784948	0.341841	0.332329	0.347733	0.920603	0.61493	0.434741	0.430023	0.538295	0.638312	0.771255	0.331772	150.773	699.182	849.955
GSE53625_GSM1297002	0.451627	0.554468	0.494376	0.313445	0.496976	0.460691	0.42484	0.433691	0.416884	0.804598	0.289995	0.539899	0.649878	0.539376	0.53466	0.0997307	0.723013	0.326504	0.318406	0.328723	0.918501	0.324785	0.424805	0.397399	0.494214	0.66916	0.703398	0.382087	104.293	505.62	609.913
GSE53625_GSM1297004	0.61772	0.711572	0.468374	0.388595	0.529527	0.508904	0.422679	0.545995	0.399623	0.776948	0.158492	0.638192	0.680432	0.526778	0.607508	0.0803426	0.815606	0.407354	0.377492	0.379306	0.865033	0.525992	0.462847	0.370847	0.563458	0.665068	0.799015	0.535834	191.147	854.029	1045.18
GSE53625_GSM1297006	0.39814	0.678054	0.453022	0.234796	0.463539	0.317384	0.396424	0.581314	0.325319	0.79395	0.443875	0.521535	0.71181	0.517196	0.513881	0.188942	0.745817	0.356324	0.315812	0.295744	0.920814	0.223041	0.395452	0.362174	0.467129	0.652785	0.618077	0.307054	93.1104	445.791	538.901
GSE53625_GSM1297008	0.452377	0.58884	0.435439	0.315755	0.481201	0.390544	0.386667	0.60112	0.361517	0.771039	0.380206	0.530192	0.680979	0.604901	0.529493	0.260337	0.743844	0.310793	0.333246	0.318865	0.843239	0.383827	0.375912	0.439403	0.480533	0.655283	0.786601	0.34236	664.451	461.584	1126.04
GSE53625_GSM1297010	0.530319	0.556015	0.441088	0.271762	0.476571	0.346957	0.379283	0.375409	0.319374	0.713819	0.279745	0.531552	0.613192	0.463864	0.556214	0.0948333	0.71481	0.332135	0.320051	0.303691	0.870288	0.253149	0.412568	0.361746	0.457529	0.645319	0.693837	0.498467	-217.77	230.636	12.8661
GSE53625_GSM1297012	0.617249	0.648186	0.47527	0.333155	0.516936	0.528315	0.437488	0.670198	0.352408	0.808306	0.226232	0.684084	0.665307	0.523472	0.561074	0.322671	0.818641	0.363911	0.394485	0.367078	0.839945	0.533342	0.543414	0.379396	0.520559	0.672067	0.741482	0.313094	377.445	732.293	1109.74
GSE53625_GSM1297014	0.716843	0.697788	0.480651	0.321223	0.521425	0.69741	0.456516	0.520485	0.332784	0.858699	0.424456	0.670916	0.685625	0.612781	0.567084	0.195089	0.758668	0.43594	0.446049	0.419954	0.920743	0.573285	0.438939	0.442535	0.582443	0.662324	0.729883	0.397182	802.438	984.972	1787.41
GSE53625_GSM1297016	0.535063	0.654627	0.474025	0.3541	0.512192	0.347307	0.433106	0.348066	0.631037	0.847795	0.37075	0.459563	0.709806	0.638023	0.585732	0.133386	0.749814	0.34479	0.422429	0.361567	0.886266	0.305941	0.362957	0.403745	0.555831	0.6745	0.760509	0.566209	1386.97	993.458	2380.43
GSE53625_GSM1297020	0.579936	0.792014	0.473871	0.399337	0.514851	0.824108	0.472021	0.679915	0.3967	0.8835	0.326778	0.722737	0.646046	0.676925	0.600113	0.18679	0.827654	0.447883	0.486519	0.387627	0.95403	0.666082	0.538429	0.402117	0.630024	0.669696	0.865693	0.481089	1431.35	1401.24	2832.59
GSE53625_GSM1297022	0.611384	0.556568	0.505677	0.362046	0.468806	0.611496	0.405088	0.387312	0.278143	0.911207	0.633026	0.605433	0.529784	0.418958	0.534205	0.0575813	0.698383	0.288696	0.290544	0.326037	0.905817	0.678309	0.339763	0.372187	0.488893	0.629981	0.538065	0.311376	-270.93	538.658	267.728
GSE53625_GSM1297024	0.544644	0.591641	0.395381	0.330887	0.474609	0.492225	0.369912	0.454779	0.311458	0.854525	0.331095	0.578359	0.555085	0.597926	0.529889	0.110812	0.769337	0.317972	0.316722	0.289588	0.929923	0.392051	0.350207	0.372327	0.498224	0.636766	0.718837	0.383001	663.287	466.051	1129.34
GSE53625_GSM1297026	0.539792	0.693176	0.469115	0.333152	0.52153	0.497621	0.436741	0.444192	0.467516	0.834331	0.458807	0.589929	0.732924	0.567946	0.538309	0.101063	0.802878	0.306916	0.380238	0.355363	0.913035	0.586123	0.420826	0.401743	0.551675	0.673331	0.78821	0.445286	974.169	907.535	1881.7
GSE53625_GSM1297028	0.469764	0.705688	0.527354	0.245777	0.529144	0.227967	0.419501	0.249321	0.352179	0.727337	0.103664	0.470372	0.658764	0.469077	0.644127	0.0360691	0.749753	0.286712	0.364301	0.325602	0.70694	0.533223	0.386494	0.370892	0.474506	0.653865	0.667238	0.246693	937.446	585.072	1522.52
GSE53625_GSM1297030	0.590438	0.701779	0.477655	0.264543	0.522193	0.503298	0.430523	0.57874	0.423501	0.803435	0.170217	0.614393	0.660164	0.50366	0.546872	0.201572	0.801785	0.349676	0.392538	0.373164	0.797199	0.337097	0.430824	0.414652	0.489091	0.665341	0.773063	0.341255	318.538	576.724	895.262
GSE53625_GSM1297036	0.457717	0.46504	0.429879	0.257191	0.469624	0.244575	0.369874	0.201437	0.278971	0.675859	0.294585	0.407055	0.618853	0.643276	0.517565	0.0451188	0.692651	0.257544	0.230266	0.277041	0.866714	0.2969	0.281261	0.315906	0.415286	0.615034	0.64656	0.36417	265.623	-77.5441	188.079
GSE53625_GSM1297038	0.637935	0.628349	0.527865	0.376288	0.502386	0.636793	0.456463	0.598969	0.334853	0.792726	0.232237	0.632256	0.622458	0.55008	0.57229	0.207415	0.809417	0.378699	0.369492	0.395635	0.860267	0.538978	0.443871	0.374915	0.572054	0.658503	0.8785	0.465947	90.6529	896.987	987.64
GSE53625_GSM1297040	0.424086	0.64989	0.454984	0.370262	0.489184	0.306523	0.406523	0.4015	0.319612	0.756593	0.198932	0.562652	0.602985	0.549205	0.583181	0.066608	0.765291	0.321168	0.369479	0.341633	0.879118	0.549212	0.323515	0.390359	0.495432	0.647527	0.745665	0.405086	607.706	377.898	985.604
GSE53625_GSM1297044	0.653377	0.680812	0.450354	0.439597	0.48764	0.5424	0.44752	0.406121	0.45636	0.829505	0.261626	0.624878	0.677461	0.531086	0.602683	0.206974	0.770112	0.369331	0.429642	0.425233	0.92663	0.580258	0.454467	0.405531	0.573916	0.662587	0.755719	0.403112	729.26	810.457	1539.72
GSE53625_GSM1297046	0.561044	0.642591	0.472849	0.326773	0.516543	0.374076	0.411253	0.333732	0.376194	0.781971	0.296695	0.544566	0.679984	0.587199	0.606749	0.134198	0.762409	0.339879	0.360153	0.359722	0.806519	0.523675	0.400081	0.40418	0.504973	0.670732	0.795531	0.448637	214.194	621.766	835.96
GSE53625_GSM1297048	0.593297	0.73299	0.498969	0.648379	0.530424	0.599372	0.485033	0.630998	0.369952	0.876264	0.239796	0.672383	0.666601	0.644247	0.601338	0.252367	0.821693	0.423935	0.493479	0.436908	0.921795	0.702131	0.530836	0.431334	0.684089	0.681119	0.783678	0.554652	823.194	1395.3	2218.49
GSE53625_GSM1297050	0.469881	0.72975	0.453387	0.308267	0.493525	0.528735	0.455504	0.599167	0.415972	0.866639	0.101112	0.640296	0.575767	0.564617	0.55313	0.167114	0.848989	0.369119	0.427184	0.32246	0.919832	0.450008	0.449342	0.396051	0.552997	0.676473	0.911554	0.51781	867.409	800.287	1667.7
GSE53625_GSM1297052	0.535626	0.74076	0.470553	0.289704	0.517493	0.357608	0.440263	0.349035	0.439352	0.82528	0.270066	0.542411	0.765874	0.536801	0.591312	0.10775	0.789152	0.278765	0.426221	0.372857	0.893133	0.291192	0.416463	0.40403	0.515341	0.661931	0.825629	0.39678	1143.71	721.638	1865.35
GSE53625_GSM1297054	0.543315	0.657676	0.42319	0.216886	0.467574	0.559639	0.405309	0.502083	0.309575	0.792577	0.424106	0.606656	0.669905	0.549136	0.539913	0.235198	0.80436	0.325244	0.374524	0.320371	0.822917	0.421131	0.525598	0.363078	0.46557	0.655032	0.75096	0.340752	87.5548	307.988	395.543
GSE53625_GSM1297056	0.519283	0.663231	0.504661	0.392028	0.5232	0.544503	0.454612	0.595145	0.504307	0.833766	0.223141	0.639312	0.685448	0.701497	0.585083	0.125095	0.777338	0.387196	0.429015	0.387546	0.902103	0.600876	0.440126	0.422117	0.582418	0.68496	0.694203	0.383291	1370.32	1022.77	2393.09
GSE53625_GSM1297058	0.433234	0.757977	0.403875	0.246567	0.489586	0.343032	0.369662	0.211072	0.415208	0.715266	0.33125	0.44878	0.677959	0.562265	0.52291	0.0957103	0.721554	0.257457	0.292431	0.249442	0.806589	0.476156	0.347076	0.335533	0.404057	0.647526	0.582394	0.317721	198.504	67.534	266.038
GSE53625_GSM1297060	0.423923	0.549427	0.453616	0.257141	0.455082	0.213951	0.393347	0.141537	0.393488	0.726412	0.505602	0.348144	0.673354	0.442173	0.571519	0.0443448	0.679853	0.24416	0.292186	0.307588	0.861949	0.162428	0.295942	0.351679	0.406884	0.637197	0.51211	0.299811	-40.7287	-17.1673	-57.896
GSE53625_GSM1297062	0.516845	0.629126	0.440466	0.298328	0.458112	0.395029	0.393207	0.267866	0.372094	0.736356	0.23912	0.48265	0.643092	0.576215	0.571485	0.0682683	0.737289	0.332766	0.338944	0.313394	0.920814	0.274536	0.365644	0.345205	0.455174	0.664242	0.691085	0.379991	309.587	122.689	432.276
GSE53625_GSM1297064	0.639166	0.763892	0.491602	0.374446	0.528408	0.869728	0.486906	0.796055	0.397011	0.862802	0.337697	0.762148	0.656703	0.555573	0.594624	0.300356	0.836656	0.468698	0.49874	0.409612	0.93616	0.655881	0.574521	0.46625	0.647164	0.698931	0.851661	0.480594	876.777	1422.12	2298.89
GSE53625_GSM1297066	0.653492	0.572521	0.463083	0.305912	0.501533	0.420677	0.39278	0.434685	0.441407	0.747798	0.20615	0.516371	0.696322	0.557178	0.576673	0.0952583	0.763146	0.338266	0.300982	0.349675	0.887387	0.256746	0.354291	0.383311	0.50412	0.638257	0.792081	0.379816	28.6863	639.892	668.578
GSE53625_GSM1297068	0.575545	0.613223	0.467279	0.321467	0.495774	0.572603	0.422724	0.481474	0.426344	0.834806	0.297511	0.616486	0.665666	0.616574	0.566404	0.136672	0.77434	0.321237	0.334137	0.357125	0.919132	0.579266	0.46257	0.385901	0.538378	0.672887	0.74664	0.372146	860.627	605.1	1465.73
GSE53625_GSM1297070	0.470493	0.562443	0.439021	0.254581	0.521418	0.335885	0.38485	0.31127	0.409863	0.790784	0.160828	0.555488	0.664674	0.581592	0.545456	0.0787026	0.704792	0.288664	0.334548	0.307578	0.797759	0.524225	0.514515	0.393815	0.49423	0.655428	0.565003	0.427464	860.41	430.702	1291.11
GSE53625_GSM1297074	0.604784	0.460261	0.430676	0.317069	0.439884	0.480453	0.38788	0.390852	0.26224	0.826334	0.139112	0.431156	0.525698	0.506214	0.557519	0.0572855	0.703199	0.277479	0.342883	0.279483	0.872531	0.153163	0.385184	0.349723	0.458678	0.632253	0.635961	0.345236	388.204	260.682	648.886
GSE53625_GSM1297076	0.484428	0.497515	0.430605	0.299901	0.477641	0.280524	0.37737	0.372173	0.376103	0.683696	0.245205	0.463622	0.555083	0.514562	0.477198	0.147612	0.733415	0.347505	0.269405	0.341296	0.87211	0.482295	0.318759	0.307029	0.419172	0.629136	0.689726	0.380938	200.26	63.8645	264.125
GSE53625_GSM1297078	0.672096	0.482093	0.478912	0.298999	0.482263	0.364756	0.432729	0.512818	0.496232	0.834368	0.484952	0.504289	0.605252	0.506213	0.534328	0.228815	0.72104	0.423888	0.389163	0.406574	0.881781	0.338655	0.331456	0.384857	0.472702	0.636283	0.649085	0.341645	551.962	655.067	1207.03
GSE53625_GSM1297080	0.45267	0.501131	0.492268	0.321882	0.494343	0.4047	0.431489	0.517156	0.456168	0.827381	0.37677	0.552297	0.637865	0.53434	0.520545	0.20814	0.733324	0.445451	0.363373	0.408031	0.895306	0.480944	0.373853	0.373256	0.46244	0.647698	0.702007	0.2447	1003.13	505.606	1508.73
GSE53625_GSM1297082	0.696988	0.614351	0.530136	0.536614	0.553227	0.739175	0.500912	0.694866	0.554502	0.882433	0.469417	0.708624	0.633389	0.634312	0.59511	0.450098	0.845666	0.558366	0.521411	0.45585	0.961878	0.648058	0.525802	0.434536	0.653957	0.676799	0.866545	0.482227	755.884	1704.05	2459.93
GSE53625_GSM1297084	0.715078	0.667131	0.459336	0.333184	0.527356	0.40505	0.457819	0.484739	0.505306	0.804589	0.300084	0.550092	0.644163	0.461495	0.511148	0.121809	0.793879	0.477443	0.41779	0.443347	0.892993	0.320818	0.480872	0.417844	0.506356	0.631854	0.816902	0.400504	452.227	897.624	1349.85
GSE53625_GSM1297086	0.704998	0.50637	0.417926	0.496233	0.487111	0.545414	0.434301	0.552001	0.468299	0.839668	0.509327	0.619547	0.537441	0.557383	0.516921	0.169039	0.737784	0.473208	0.432523	0.460548	0.859146	0.52634	0.406167	0.451804	0.551498	0.611982	0.729838	0.491314	249.815	777.315	1027.13
GSE53625_GSM1297088	0.659049	0.573692	0.456232	0.454062	0.496092	0.616121	0.449965	0.676086	0.370555	0.784972	0.266321	0.715709	0.557394	0.445377	0.475378	0.147632	0.827832	0.47963	0.409405	0.440337	0.825089	0.60211	0.500756	0.427489	0.531236	0.625322	0.923759	0.497389	-202.567	736.215	533.649
GSE53625_GSM1297090	0.720142	0.568208	0.463064	0.428778	0.49496	0.565736	0.448103	0.576341	0.559169	0.801035	0.348791	0.638445	0.589997	0.564842	0.538256	0.230412	0.767237	0.536802	0.422344	0.435323	0.896987	0.471208	0.461032	0.425115	0.524439	0.617283	0.765741	0.473058	349.78	744.066	1093.85
GSE53625_GSM1297092	0.651389	0.530898	0.455721	0.366683	0.444008	0.502387	0.416088	0.628002	0.317913	0.890477	0.299402	0.5714	0.523158	0.451785	0.456312	0.142335	0.748303	0.391582	0.459491	0.282342	0.810023	0.547325	0.397904	0.385285	0.468488	0.618665	0.791529	0.281726	447.09	507.758	954.848
GSE53625_GSM1297094	0.497426	0.562184	0.516958	0.361762	0.512651	0.548777	0.466977	0.600577	0.35131	0.876827	0.348098	0.600436	0.628137	0.622685	0.558107	0.300676	0.787329	0.471859	0.434255	0.408662	0.906728	0.494984	0.292352	0.401754	0.55388	0.634703	0.811499	0.490785	1356.9	1219.04	2575.95
GSE53625_GSM1297096	0.521372	0.621028	0.472993	0.250362	0.510071	0.285149	0.417702	0.329494	0.369284	0.760489	0.293778	0.420665	0.595694	0.448432	0.506348	0.129528	0.701582	0.367078	0.3484	0.367034	0.659428	0.3394	0.37535	0.410991	0.442351	0.628973	0.604491	0.341851	202.032	350.286	552.319
GSE53625_GSM1297098	0.658809	0.677327	0.431947	0.450562	0.51029	0.676457	0.483183	0.702878	0.456671	0.860787	0.314568	0.744036	0.654476	0.494456	0.566654	0.354053	0.825986	0.516422	0.507144	0.4747	0.904766	0.706433	0.507789	0.457169	0.566754	0.6606	0.857813	0.386477	519.909	1042.54	1562.45
GSE53625_GSM1297100	0.6056	0.536748	0.501335	0.526292	0.483418	0.494538	0.446715	0.49587	0.463971	0.852662	0.316376	0.641822	0.553026	0.544798	0.546062	0.178753	0.786499	0.443048	0.423564	0.405447	0.912264	0.655308	0.384016	0.40376	0.564342	0.644727	0.830022	0.436484	602.977	903.135	1506.11
GSE53625_GSM1297102	0.674602	0.645152	0.4951	0.381478	0.532809	0.576527	0.462484	0.597564	0.50589	0.833152	0.331504	0.662833	0.686125	0.507884	0.524473	0.244806	0.836087	0.430366	0.415138	0.430112	0.858515	0.604956	0.473594	0.383024	0.546812	0.666241	0.871926	0.339616	721.209	1059.33	1780.54
GSE53625_GSM1297104	0.592286	0.534566	0.483226	0.328275	0.495756	0.385989	0.432042	0.390344	0.522366	0.777313	0.355997	0.562582	0.622529	0.505321	0.499004	0.246743	0.762824	0.414277	0.363143	0.415478	0.756414	0.482882	0.415743	0.411545	0.474365	0.628477	0.750188	0.368619	587.523	469.229	1056.75
GSE53625_GSM1297106	0.638562	0.527716	0.422738	0.459416	0.490518	0.846602	0.42549	0.658962	0.505191	0.840114	0.186187	0.696261	0.469016	0.533564	0.477603	0.0977002	0.731269	0.482859	0.43186	0.38568	0.918431	0.608209	0.450492	0.46917	0.564158	0.601938	0.696338	0.522557	582.024	883.061	1465.08
GSE53625_GSM1297108	0.631173	0.622891	0.475076	0.415414	0.498082	0.654733	0.464919	0.637899	0.368529	0.793171	0.388128	0.708129	0.53936	0.602928	0.520126	0.311972	0.807559	0.472425	0.431353	0.442824	0.809742	0.652003	0.500508	0.406495	0.528676	0.640918	0.857479	0.436335	-257.373	640.343	382.97
GSE53625_GSM1297110	0.6494	0.521572	0.505488	0.444775	0.506204	0.390474	0.440937	0.541634	0.395301	0.77328	0.390569	0.594645	0.577872	0.538248	0.530189	0.233078	0.795829	0.420986	0.361434	0.403074	0.888368	0.614214	0.341359	0.386567	0.50619	0.643448	0.824285	0.456664	344.768	674.142	1018.91
GSE53625_GSM1297112	0.599087	0.503753	0.436224	0.255216	0.492809	0.407012	0.42755	0.488155	0.333361	0.744257	0.253012	0.629191	0.566146	0.414193	0.461052	0.187566	0.806329	0.411565	0.336624	0.420921	0.837633	0.493205	0.361339	0.382713	0.457822	0.622363	0.850433	0.371858	140.521	505.069	645.59
GSE53625_GSM1297114	0.686137	0.81605	0.502808	0.509556	0.48902	0.72509	0.480971	0.671653	0.423919	0.847051	0.268536	0.771308	0.561726	0.37534	0.495628	0.314026	0.77386	0.464969	0.501253	0.438679	0.900772	0.733122	0.429912	0.463759	0.583254	0.639418	0.808787	0.246198	579.93	1156.34	1736.27
GSE53625_GSM1297116	0.674608	0.579802	0.514993	0.563925	0.515874	0.462793	0.478869	0.629462	0.510088	0.822355	0.213735	0.648471	0.541025	0.558598	0.549078	0.160484	0.78243	0.549715	0.43839	0.447366	0.922425	0.712827	0.436002	0.414795	0.587892	0.633074	0.773194	0.566339	439.26	1060.69	1499.95
GSE53625_GSM1297118	0.65212	0.655491	0.464059	0.391977	0.520945	0.67996	0.472705	0.697761	0.575123	0.857503	0.242486	0.68391	0.617054	0.46182	0.550766	0.0989254	0.805731	0.518617	0.447551	0.42859	0.968325	0.612244	0.473354	0.429478	0.579463	0.625172	0.812365	0.437826	1068.99	1224.59	2293.58
GSE53625_GSM1297122	0.504196	0.491839	0.492966	0.369707	0.473153	0.397202	0.430721	0.454754	0.335686	0.765625	0.267851	0.540834	0.596649	0.52269	0.472557	0.157722	0.786128	0.388301	0.351506	0.435062	0.895516	0.426414	0.295022	0.397395	0.46738	0.600768	0.832381	0.337097	431.912	453.042	884.954
GSE53625_GSM1297124	0.577924	0.551919	0.489745	0.425773	0.515284	0.498042	0.449944	0.618365	0.466962	0.817929	0.363582	0.630192	0.609382	0.541839	0.511104	0.284164	0.797775	0.473399	0.398835	0.44422	0.89937	0.601664	0.412674	0.394586	0.543347	0.66008	0.820051	0.413697	934.309	860.023	1794.33
GSE53625_GSM1297128	0.740587	0.578936	0.561172	0.43847	0.490899	0.846252	0.506665	0.725805	0.414487	0.913799	0.412228	0.707523	0.638873	0.539477	0.518081	0.270475	0.827578	0.500536	0.483893	0.488956	0.976174	0.698255	0.435324	0.445188	0.590663	0.640361	0.899015	0.366033	207.892	1256.23	1464.12
GSE53625_GSM1297132	0.58703	0.590649	0.40022	0.253593	0.446205	0.459009	0.449342	0.650631	0.324258	0.805255	0.169111	0.623485	0.506522	0.302558	0.440728	0.366926	0.812919	0.443775	0.410449	0.405603	0.980659	0.393884	0.385406	0.332825	0.512917	0.597792	0.889953	0.268107	78.07	776.86	854.93
GSE53625_GSM1297134	0.59838	0.566499	0.434219	0.221077	0.477027	0.231401	0.436787	0.692088	0.333555	0.697523	0.233428	0.614257	0.615436	0.415248	0.41977	0.305022	0.794854	0.389765	0.320426	0.465754	0.865033	0.397393	0.426341	0.35684	0.440067	0.634869	0.876608	0.402909	118.41	187.838	306.249
GSE53625_GSM1297138	0.596777	0.45901	0.401112	0.315238	0.427388	0.279894	0.385118	0.421416	0.25281	0.759869	0.30648	0.485904	0.437647	0.377466	0.376739	0.0775643	0.623927	0.248754	0.284863	0.341748	0.947232	0.665071	0.289991	0.371107	0.400584	0.582279	0.493182	0.263709	-380.285	-90.6568	-470.942
GSE53625_GSM1297142	0.692231	0.689782	0.468339	0.425078	0.509057	0.691173	0.499849	0.636531	0.505319	0.843391	0.381697	0.669292	0.643658	0.56031	0.57171	0.132732	0.787187	0.591731	0.470749	0.527728	0.951647	0.572739	0.426766	0.498286	0.610796	0.62094	0.765192	0.463407	827.398	1186.12	2013.52
GSE53625_GSM1297144	0.568374	0.674149	0.48798	0.292561	0.472639	0.672252	0.461655	0.651644	0.425541	0.824182	0.253463	0.666456	0.543023	0.441232	0.540372	0.250019	0.786765	0.517651	0.405606	0.385442	0.905467	0.586237	0.393679	0.436891	0.501703	0.616453	0.723441	0.40307	-572.341	598.755	26.4142
GSE53625_GSM1297146	0.58292	0.556068	0.434407	0.300104	0.469946	0.549898	0.423249	0.667544	0.468735	0.754311	0.370684	0.65357	0.554715	0.358353	0.447301	0.443052	0.793135	0.443499	0.392064	0.423709	0.9363	0.449345	0.37904	0.456097	0.50367	0.61921	0.780764	0.337615	-742.585	580.441	-162.144
GSE53625_GSM1297148	0.603684	0.655565	0.415087	0.347217	0.478944	0.763772	0.457486	0.778724	0.273752	0.873011	0.108727	0.773753	0.567987	0.275561	0.477111	0.234792	0.806383	0.509307	0.431217	0.425231	0.919202	0.572513	0.506714	0.444682	0.520153	0.614983	0.826388	0.252592	178.003	813.529	991.532
GSE53625_GSM1297150	0.737445	0.61554	0.540771	0.569516	0.545503	0.742188	0.523857	0.781758	0.485707	0.91625	0.439152	0.753078	0.661629	0.604425	0.556463	0.424636	0.81349	0.556313	0.501102	0.534809	0.987456	0.725534	0.480858	0.474152	0.665517	0.668208	0.755867	0.462568	1036.73	1693.75	2730.48
GSE53625_GSM1297152	0.482179	0.491671	0.451614	0.318305	0.445648	0.353334	0.391576	0.30261	0.276762	0.746602	0.228581	0.453941	0.512485	0.533139	0.425	0.0581246	0.702886	0.349304	0.255435	0.344869	0.965382	0.413724	0.263644	0.294271	0.434966	0.609706	0.532947	0.261491	185.644	140.578	326.222
GSE53625_GSM1297156	0.570543	0.525623	0.435862	0.264887	0.386301	0.213461	0.361836	0.292727	0.226029	0.693782	0.206309	0.36225	0.502313	0.38251	0.481672	0.159626	0.70318	0.340061	0.257363	0.256341	0.915978	0.205591	0.290274	0.353888	0.348043	0.590068	0.743729	0.33811	-441.833	-331.163	-772.995
GSE53625_GSM1297160	0.541945	0.85653	0.39723	0.190252	0.506275	0.526423	0.455441	0.621969	0.335346	0.731913	0.110775	0.623818	0.527479	0.419385	0.45871	0.242243	0.772255	0.418221	0.428052	0.409537	0.820184	0.533867	0.454827	0.314625	0.479377	0.654404	0.817634	0.229094	133.752	548	681.752
GSE53625_GSM1297162	0.69999	0.533607	0.470898	0.199713	0.461028	0.273657	0.411441	0.281282	0.316565	0.740419	0.304545	0.535615	0.527011	0.299708	0.468498	0.162064	0.822343	0.333869	0.305991	0.375589	0.819623	0.314261	0.32599	0.309262	0.407051	0.627338	0.963834	0.210078	-155.739	51.781	-103.958
GSE53625_GSM1297164	0.653506	0.762994	0.44702	0.393515	0.513697	0.612477	0.493293	0.583707	0.388043	0.832362	0.347294	0.654373	0.552855	0.534821	0.548629	0.288456	0.821036	0.481669	0.493418	0.437314	0.95438	0.671224	0.437288	0.361313	0.571632	0.659267	0.900562	0.462481	1036.7	1221.78	2258.48
GSE53625_GSM1297166	0.658627	0.521408	0.457579	0.32086	0.50569	0.486759	0.449117	0.554095	0.427177	0.804266	0.408677	0.613467	0.602759	0.58769	0.533208	0.257759	0.802615	0.451125	0.410156	0.437884	0.876735	0.584239	0.386265	0.376501	0.525632	0.654364	0.80921	0.310147	518.22	920.166	1438.39
GSE53625_GSM1297168	0.670937	0.711188	0.513123	0.251507	0.533891	0.544643	0.474356	0.52563	0.500703	0.853429	0.544745	0.648436	0.541168	0.465539	0.515698	0.204868	0.798403	0.460553	0.436129	0.396179	0.848985	0.632805	0.515647	0.342797	0.491993	0.648792	0.845483	0.239179	616.447	742.615	1359.06
GSE53625_GSM1297170	0.575521	0.535815	0.466446	0.275156	0.469178	0.365457	0.450747	0.509987	0.380754	0.800345	0.269154	0.510407	0.594729	0.566144	0.492427	0.310413	0.771735	0.416053	0.404076	0.410006	0.858445	0.44945	0.340688	0.354504	0.471388	0.628442	0.845657	0.301985	685.975	540.524	1226.5
GSE53625_GSM1297172	0.699486	0.649578	0.518441	0.284515	0.523361	0.547025	0.461287	0.669214	0.523467	0.770286	0.300176	0.675753	0.607681	0.415967	0.529496	0.245818	0.804069	0.520507	0.414812	0.405102	0.843799	0.494333	0.491979	0.353276	0.503551	0.6364	0.840094	0.34474	155.072	829.313	984.385
GSE53625_GSM1297174	0.48427	0.559716	0.380185	0.264974	0.471081	0.722987	0.398623	0.357187	0.320217	0.717522	0.209435	0.57676	0.419487	0.453017	0.462749	0.0663604	0.669467	0.444045	0.414752	0.34072	0.78963	0.235644	0.44966	0.376591	0.460836	0.570773	0.591504	0.390091	115.035	228.947	343.982
GSE53625_GSM1297176	0.645742	0.653111	0.517377	0.375566	0.541566	0.731887	0.511554	0.761076	0.519393	0.883889	0.386022	0.73962	0.619067	0.667622	0.565429	0.261847	0.836729	0.57644	0.488743	0.487086	0.973721	0.624566	0.483902	0.429705	0.615837	0.64823	0.893683	0.537465	1399.47	1641.51	3040.98
GSE53625_GSM1297178	0.659236	0.666672	0.511008	0.443425	0.521318	0.894044	0.527691	0.82644	0.608322	0.887899	0.431995	0.760239	0.632967	0.658631	0.576716	0.332997	0.812641	0.66918	0.512995	0.532734	0.997337	0.642623	0.451125	0.500265	0.653605	0.639218	0.804713	0.486173	1200.36	1686.99	2887.35
GSE53625_GSM1297180	0.591653	0.554127	0.423217	0.345952	0.455779	0.550669	0.419908	0.663981	0.474111	0.836854	0.398806	0.622192	0.6269	0.357426	0.487672	0.253198	0.712034	0.425434	0.392834	0.355844	0.872321	0.341082	0.326692	0.40617	0.490631	0.608266	0.593643	0.336219	202.671	709.296	911.967
GSE53625_GSM1297182	0.608447	0.563677	0.523744	0.317209	0.522884	0.490053	0.451781	0.493197	0.590826	0.802533	0.545848	0.591917	0.612262	0.552737	0.514586	0.262367	0.757628	0.456497	0.393088	0.420762	0.814858	0.583998	0.414054	0.406233	0.510463	0.628187	0.723058	0.329789	560.304	873.468	1433.77
GSE53625_GSM1297184	0.636943	0.689979	0.45849	0.343766	0.516781	0.463214	0.475397	0.75053	0.578394	0.883195	0.672888	0.67921	0.592456	0.58026	0.490737	0.362681	0.83358	0.455343	0.472118	0.438271	0.871199	0.45688	0.495255	0.414462	0.539265	0.674072	0.930395	0.281863	898.83	1071.81	1970.64
GSE53625_GSM1297186	0.706966	0.624285	0.501629	0.526835	0.550801	0.736302	0.512572	0.694933	0.63609	0.900095	0.495275	0.710858	0.588001	0.62524	0.574748	0.309051	0.822833	0.529954	0.506532	0.51486	0.960477	0.724307	0.474295	0.42747	0.652177	0.67656	0.847084	0.398801	1307.84	1749.73	3057.57
GSE53625_GSM1297188	0.614529	0.550225	0.436583	0.334188	0.497132	0.370082	0.429441	0.42036	0.329772	0.763688	0.358479	0.568155	0.573953	0.542963	0.463552	0.129021	0.780722	0.423586	0.380053	0.422922	0.684586	0.497474	0.408843	0.37767	0.470757	0.647204	0.897376	0.306911	211.88	538.465	750.345
GSE53625_GSM1297190	0.676776	0.518073	0.548718	0.304144	0.495515	0.419766	0.460806	0.493094	0.409079	0.767467	0.402204	0.537576	0.581629	0.488888	0.521644	0.255976	0.798979	0.44422	0.385695	0.424235	0.742959	0.334369	0.385898	0.349649	0.480452	0.635349	0.864331	0.43901	-297.543	500.496	202.953
GSE53625_GSM1297192	0.64494	0.542981	0.473871	0.354388	0.480277	0.528735	0.434748	0.496172	0.432554	0.800579	0.352378	0.555316	0.617084	0.50603	0.512182	0.172866	0.774807	0.433852	0.386708	0.42194	0.813947	0.333796	0.346212	0.388311	0.484536	0.629869	0.754081	0.314633	566.533	590.151	1156.68
GSE53625_GSM1297194	0.566288	0.599385	0.436818	0.476775	0.48905	0.710654	0.444961	0.711742	0.473383	0.878313	0.305559	0.697511	0.589043	0.667321	0.544665	0.307047	0.822511	0.482853	0.437631	0.411192	0.92642	0.633678	0.447862	0.408124	0.580509	0.650236	0.884958	0.424378	1156.39	1219.05	2375.44
GSE53625_GSM1297196	0.726501	0.653246	0.471538	0.499886	0.536282	0.866925	0.512604	0.826417	0.405694	0.900718	0.558446	0.80231	0.643713	0.516207	0.562162	0.323712	0.816316	0.600158	0.499881	0.491691	0.974843	0.741743	0.518967	0.527732	0.668198	0.632942	0.857658	0.402375	693.175	1646.72	2339.89
GSE53625_GSM1297198	0.649769	0.54683	0.54336	0.316097	0.514975	0.408694	0.458187	0.432751	0.529902	0.759499	0.30343	0.565278	0.600665	0.434611	0.549727	0.161055	0.765959	0.414393	0.382637	0.432229	0.819483	0.464518	0.417996	0.385565	0.482682	0.634016	0.764029	0.312967	330.335	587.942	918.277
GSE53625_GSM1297200	0.677798	0.565865	0.469891	0.506155	0.547412	0.424531	0.456892	0.523227	0.479724	0.849926	0.458282	0.62146	0.628867	0.651191	0.595821	0.187513	0.80634	0.517827	0.416372	0.457691	0.893133	0.680546	0.457004	0.394307	0.59327	0.645527	0.808561	0.513532	642.006	1217.04	1859.04
GSE53625_GSM1297202	0.690611	0.660833	0.477055	0.351234	0.514996	0.611566	0.461759	0.659234	0.37724	0.803638	0.213567	0.710477	0.54627	0.451051	0.490729	0.243572	0.819935	0.50153	0.440381	0.406754	0.870358	0.56844	0.532486	0.384202	0.504606	0.621318	0.837865	0.364351	221.281	756.293	977.574
GSE53625_GSM1297204	0.575914	0.580981	0.501698	0.496018	0.528244	0.555294	0.479303	0.554893	0.590538	0.855473	0.403252	0.648441	0.598272	0.632736	0.539527	0.134644	0.806171	0.526659	0.454186	0.447106	0.933007	0.662183	0.434285	0.519658	0.60409	0.634127	0.822998	0.509983	1074.52	1312.64	2387.17
GSE53625_GSM1297206	0.709194	0.606025	0.52896	0.442484	0.505935	0.931816	0.538582	0.812536	0.418179	0.90056	0.321409	0.76194	0.601618	0.550112	0.528999	0.399142	0.822598	0.621713	0.513765	0.556363	0.968325	0.687529	0.530988	0.542876	0.628083	0.645981	0.871317	0.426128	654.25	1519.76	2174.01
GSE53625_GSM1297208	0.682053	0.729264	0.511282	0.343023	0.51627	0.806519	0.506235	0.810138	0.424867	0.857311	0.213235	0.770428	0.613176	0.429945	0.523126	0.227447	0.840984	0.540018	0.460188	0.493225	0.903364	0.666287	0.55484	0.438505	0.541759	0.652974	0.910536	0.340047	-48.1113	962.486	914.375
GSE53625_GSM1297210	0.652003	0.55126	0.488124	0.381362	0.506261	0.439458	0.424497	0.549346	0.48559	0.779612	0.319428	0.577051	0.611286	0.4546	0.505859	0.119748	0.762355	0.469571	0.347837	0.383995	0.862089	0.355484	0.415262	0.397436	0.479468	0.605516	0.700886	0.458631	-126.548	600.247	473.699
GSE53625_GSM1297212	0.697336	0.564097	0.552192	0.681972	0.513568	0.687879	0.507279	0.690124	0.464642	0.921346	0.517148	0.696805	0.594021	0.60081	0.597455	0.344608	0.789938	0.544558	0.485545	0.501447	0.988648	0.716789	0.397062	0.458281	0.684538	0.648917	0.723259	0.537137	1153.8	1706.8	2860.6
GSE53625_GSM1297214	0.596737	0.51406	0.485107	0.300161	0.48915	0.352913	0.425405	0.40734	0.604864	0.824746	0.51394	0.509019	0.642656	0.540843	0.52559	0.204386	0.752849	0.390707	0.359787	0.408533	0.930834	0.469976	0.398986	0.363501	0.485422	0.636052	0.764959	0.272656	768.981	669.734	1438.71
GSE53625_GSM1297216	0.639807	0.614492	0.492378	0.294263	0.504875	0.464896	0.442428	0.54115	0.49502	0.779169	0.260935	0.619626	0.574405	0.487427	0.528363	0.312891	0.791483	0.431562	0.39393	0.432984	0.911423	0.481665	0.413489	0.388031	0.489503	0.655462	0.814652	0.292976	510.245	570.421	1080.67
GSE53625_GSM1297218	0.555733	0.48973	0.531255	0.51017	0.482657	0.459009	0.436818	0.430158	0.426632	0.824647	0.355035	0.540855	0.595485	0.503392	0.572197	0.16226	0.756649	0.413529	0.340236	0.394021	0.911774	0.669505	0.284404	0.399125	0.534101	0.622541	0.731267	0.444233	174.231	612.684	786.915
GSE53625_GSM1297220	0.607004	0.575486	0.441149	0.256496	0.492458	0.261463	0.43308	0.314756	0.328929	0.768256	0.192077	0.547731	0.571341	0.434203	0.518395	0.0794282	0.81519	0.41144	0.381836	0.401154	0.863211	0.363635	0.354713	0.371575	0.467559	0.601164	0.856035	0.414072	638.228	511.873	1150.1
GSE53625_GSM1297222	0.568895	0.381161	0.387273	0.248682	0.39809	0.380874	0.368303	0.20651	0.32083	0.706274	0.203486	0.400245	0.430863	0.270632	0.36598	0.417549	0.520767	0.301755	0.256896	0.301879	0.883673	0.122749	0.292586	0.356036	0.396063	0.536323	0.356691	0.45982	-614.769	-259.422	-874.191
GSE53625_GSM1297224	0.715386	0.594505	0.446475	0.266695	0.493101	0.53301	0.452803	0.66693	0.308336	0.757445	0.19061	0.68889	0.511172	0.487628	0.421181	0.12169	0.844469	0.440121	0.373175	0.438966	0.864472	0.683222	0.451508	0.405468	0.4719	0.616151	0.890784	0.304643	442.069	422.593	864.663
GSE53625_GSM1297228	0.598393	0.491145	0.501858	0.264054	0.46404	0.318716	0.460731	0.435867	0.390031	0.790867	0.48376	0.536964	0.594557	0.360164	0.501607	0.194041	0.772706	0.374434	0.34464	0.444217	0.863981	0.413378	0.404348	0.33353	0.440312	0.619815	0.740531	0.356143	326.361	275.158	601.519
GSE53625_GSM1297232	0.482495	0.542681	0.47005	0.302273	0.424674	0.429227	0.418852	0.406151	0.308167	0.765274	0.356931	0.500204	0.497077	0.458631	0.495135	0.250087	0.712554	0.377029	0.342141	0.398587	0.837002	0.425961	0.321601	0.375014	0.421454	0.635339	0.703234	0.347817	-645.746	-9.61064	-655.357
GSE53625_GSM1297234	0.536404	0.561528	0.443827	0.327705	0.491885	0.372184	0.436541	0.559481	0.458943	0.765349	0.26343	0.482507	0.623441	0.559271	0.517317	0.217435	0.694991	0.423496	0.385589	0.403388	0.91752	0.373204	0.371923	0.366268	0.509184	0.630889	0.661288	0.395452	480.876	760.019	1240.9
GSE53625_GSM1297236	0.652069	0.594051	0.508055	0.491494	0.544966	0.808551	0.503397	0.731643	0.556152	0.881465	0.264577	0.710894	0.650433	0.596867	0.572135	0.322835	0.805037	0.506015	0.472615	0.491543	0.947513	0.684335	0.519566	0.373489	0.636872	0.664461	0.763526	0.494001	814.373	1568.75	2383.12
GSE53625_GSM1297240	0.613899	0.608177	0.46751	0.252066	0.487168	0.546044	0.438876	0.527952	0.37458	0.781191	0.224123	0.640759	0.544863	0.432906	0.483503	0.238682	0.791522	0.42809	0.356882	0.424595	0.919832	0.598532	0.517729	0.338552	0.478669	0.64464	0.889191	0.287707	-435.943	490.905	54.9629
GSE53625_GSM1297242	0.607623	0.570542	0.444528	0.475012	0.479372	0.682483	0.432363	0.654931	0.448142	0.894565	0.336343	0.656488	0.490733	0.462479	0.532739	0.317856	0.803443	0.479054	0.334212	0.411933	0.993553	0.686357	0.39389	0.341443	0.580559	0.589223	0.858977	0.281158	-815.76	924.635	108.876
GSE53625_GSM1297246	0.626532	0.569741	0.447596	0.456785	0.469993	0.693415	0.444397	0.632469	0.318154	0.800198	0.13434	0.660556	0.510409	0.43681	0.563098	0.241489	0.795644	0.500046	0.381521	0.418663	0.971128	0.69212	0.386801	0.338946	0.561425	0.612784	0.741896	0.355755	-675.832	805.19	129.358
GSE53625_GSM1297250	0.622472	0.55836	0.479131	0.356747	0.491516	0.517873	0.42953	0.447647	0.638128	0.897025	0.490655	0.597708	0.571223	0.487139	0.543071	0.21958	0.782707	0.570646	0.393815	0.400401	0.991591	0.370969	0.387687	0.35738	0.590418	0.62962	0.832078	0.506126	804.06	1210.42	2014.48
GSE53625_GSM1297252	0.624147	0.574624	0.481307	0.266738	0.443493	0.591664	0.443469	0.612268	0.27269	0.863195	0.309856	0.619877	0.557363	0.535491	0.516273	0.379194	0.787706	0.483673	0.37014	0.420663	0.970708	0.433642	0.31221	0.410385	0.48393	0.608024	0.831486	0.325399	276.837	685.462	962.298
GSE53625_GSM1297258	0.694264	0.639109	0.515586	0.423436	0.510747	0.857604	0.504694	0.778485	0.559749	0.890138	0.202681	0.730656	0.655539	0.568357	0.545976	0.343816	0.806974	0.524553	0.490393	0.499886	0.958375	0.66714	0.495213	0.445584	0.62565	0.658169	0.82592	0.331683	457.511	1418.89	1876.4
GSE53625_GSM1297260	0.473025	0.513468	0.44777	0.286944	0.451945	0.530487	0.444822	0.663466	0.33426	0.767502	0.177996	0.544616	0.488571	0.444105	0.506682	0.268785	0.747786	0.443591	0.334352	0.4522	0.99096	0.424898	0.466281	0.330878	0.483257	0.60649	0.737628	0.270252	-194.228	447.626	253.399
GSE53625_GSM1297264	0.461826	0.609985	0.450899	0.244742	0.492484	0.354665	0.425691	0.40702	0.65213	0.866998	0.118938	0.493998	0.598446	0.313663	0.483831	0.220524	0.712246	0.512896	0.336993	0.333173	0.924107	0.133379	0.326728	0.323884	0.487765	0.613091	0.587852	0.35555	253.111	716.357	969.469
GSE53625_GSM1297270	0.654336	0.716992	0.472783	0.259226	0.459949	0.837212	0.478895	0.718419	0.413079	0.813632	0.177566	0.713389	0.531884	0.582298	0.488845	0.23817	0.745054	0.574005	0.443646	0.439138	0.801613	0.573811	0.436527	0.424484	0.531715	0.584085	0.645477	0.367468	270.879	716.857	987.736
GSE53625_GSM1297272	0.628786	0.779584	0.508849	0.259897	0.47615	0.696709	0.489937	0.755554	0.322863	0.770907	0.148095	0.717107	0.591076	0.50589	0.51583	0.244788	0.810894	0.47107	0.47714	0.443278	0.8356	0.546519	0.367001	0.427204	0.497307	0.617641	0.856503	0.330353	175.81	580.185	755.995
GSE53625_GSM1297274	0.637715	0.600398	0.48026	0.268864	0.471573	0.366438	0.425604	0.486064	0.413476	0.768889	0.26428	0.554979	0.57407	0.320929	0.536491	0.258425	0.785064	0.457562	0.3358	0.392883	0.859637	0.292062	0.332508	0.325006	0.432255	0.593975	0.825782	0.317368	-251.196	320.478	69.2814
GSE53625_GSM1297276	0.605813	0.615435	0.415991	0.351148	0.48159	0.712686	0.459468	0.617017	0.408479	0.88985	0.284547	0.761322	0.518245	0.4671	0.501797	0.225328	0.791055	0.534211	0.398034	0.4738	0.955431	0.639924	0.411689	0.432349	0.531937	0.610737	0.741779	0.304775	165.151	1003.25	1168.41
GSE53625_GSM1297280	0.554697	0.559217	0.46959	0.232325	0.489745	0.392366	0.434825	0.347277	0.434034	0.739102	0.251513	0.526262	0.579678	0.355059	0.437666	0.243614	0.763201	0.431212	0.335909	0.407212	0.830765	0.328286	0.489051	0.364619	0.447191	0.625831	0.694566	0.276879	-247.498	356.103	108.605
GSE53625_GSM1297282	0.685449	0.725727	0.487828	0.295912	0.485395	0.848985	0.488567	0.83486	0.388161	0.9011	0.0549891	0.75327	0.530067	0.380465	0.512966	0.286339	0.828652	0.537685	0.471209	0.385107	0.89965	0.646759	0.512892	0.449424	0.565713	0.65228	0.930061	0.175167	72.9192	1169.88	1242.8
GSE53625_GSM1297292	0.635667	0.662422	0.429884	0.243621	0.470658	0.622498	0.456616	0.718226	0.314732	0.829306	0.391226	0.675129	0.6219	0.440477	0.48842	0.488146	0.801591	0.452551	0.417867	0.451906	0.9363	0.521029	0.427742	0.310132	0.496594	0.633505	0.870602	0.286502	127.853	805.691	933.544
GSE53625_GSM1297294	0.593519	0.438083	0.418001	0.207639	0.441591	0.284939	0.410816	0.355702	0.339249	0.674795	0.23728	0.431487	0.561231	0.375142	0.369546	0.090907	0.679988	0.376543	0.277654	0.394553	0.98206	0.12871	0.375876	0.30923	0.414052	0.584291	0.625533	0.34346	-328.729	-71.4197	-400.149
GSE53625_GSM1297296	0.558818	0.55804	0.465355	0.46281	0.458176	0.596219	0.446118	0.55615	0.434461	0.85295	0.383117	0.609545	0.589669	0.524083	0.480399	0.270328	0.777793	0.47307	0.41773	0.421532	0.940575	0.616111	0.405559	0.369827	0.574058	0.6093	0.808471	0.470968	98.2803	919.251	1017.53
GSE53625_GSM1297298	0.705809	0.659411	0.495864	0.393248	0.521077	0.893554	0.525183	0.743035	0.507607	0.919684	0.304934	0.776441	0.605376	0.566283	0.525266	0.415692	0.826464	0.536786	0.555329	0.492834	0.966083	0.719307	0.482288	0.478763	0.62336	0.667474	0.837369	0.34718	982.481	1595.12	2577.6
GSE53625_GSM1297300	0.640927	0.673362	0.492978	0.305101	0.512757	0.603227	0.435255	0.67481	0.327889	0.829367	0.155412	0.703859	0.557655	0.398932	0.501003	0.278435	0.857711	0.460832	0.373418	0.377231	0.933778	0.545286	0.410144	0.317016	0.481886	0.653607	0.888093	0.275392	16.1424	629.084	645.226
GSE53625_GSM1297302	0.557039	0.772601	0.544338	0.400963	0.48053	0.822076	0.496234	0.760666	0.29261	0.816217	0.260305	0.738642	0.536959	0.343387	0.519792	0.300848	0.814017	0.489193	0.524761	0.444345	0.92642	0.682676	0.441978	0.463401	0.57306	0.676494	0.812044	0.322584	-270.069	1013.2	743.134
GSE53625_GSM1297304	0.448564	0.492456	0.487754	0.385404	0.459321	0.370923	0.420672	0.706882	0.290908	0.810208	0.262467	0.54579	0.434972	0.502958	0.50361	0.314972	0.784216	0.435051	0.296455	0.35125	0.98164	0.440508	0.326989	0.297738	0.483234	0.598996	0.728153	0.310571	26.557	517.221	543.778
GSE53625_GSM1297306	0.639309	0.613738	0.477038	0.259316	0.510362	0.426914	0.427054	0.432468	0.415766	0.706502	0.272238	0.606014	0.552768	0.465492	0.439723	0.196789	0.816845	0.41384	0.382825	0.390755	0.867976	0.348318	0.462676	0.332099	0.453184	0.64467	0.880006	0.388443	147.514	378.701	526.216
GSE53625_GSM1297308	0.676168	0.518163	0.523429	0.443951	0.457536	0.531398	0.454845	0.493632	0.465424	0.890784	0.438539	0.585574	0.504974	0.366543	0.501059	0.377759	0.806669	0.452143	0.394845	0.414146	0.874843	0.638531	0.428065	0.398858	0.557148	0.615881	0.882016	0.498579	39.1388	775.479	814.617
GSE53625_GSM1297312	0.608969	0.492393	0.469495	0.193551	0.483033	0.616401	0.428258	0.636106	0.290357	0.867795	0.121536	0.640236	0.613533	0.241286	0.41133	0.321003	0.763573	0.363392	0.317642	0.413953	0.903715	0.525274	0.474754	0.340169	0.442292	0.647848	0.717689	0.221446	-499.815	376.825	-122.99
TCGA_TCGA-IC-A6RF	0.643907	0.630445	0.458855	0.592582	0.504908	0.435604	0.425674	0.424238	0.340945	0.796997	0.17576	0.638668	0.556609	0.48978	0.598839	0.13425	0.836494	0.5387	0.394156	0.357974	0.872811	0.690712	0.437214	0.365112	0.578211	0.631834	0.941955	0.43438	-196.444	764.305	567.861
TCGA_TCGA-IG-A3YA	0.68512	0.663878	0.520859	0.64423	0.553523	0.48725	0.519615	0.367772	0.691483	0.866078	0.4661	0.639527	0.67051	0.546578	0.641956	0.129944	0.807305	0.600229	0.542309	0.501732	0.988437	0.702874	0.436434	0.400223	0.691875	0.668288	0.821717	0.512462	1303.65	1741.85	3045.5
TCGA_TCGA-IG-A3YB	0.566266	0.59182	0.461024	0.295315	0.474391	0.75235	0.471501	0.514766	0.421208	0.925268	0.405537	0.651742	0.61385	0.52218	0.542871	0.142577	0.805694	0.566739	0.418795	0.395493	0.984373	0.46311	0.382223	0.459698	0.578974	0.627199	0.74593	0.425321	739.572	1112.76	1852.34
TCGA_TCGA-IG-A3YC	0.657423	0.657331	0.505696	0.415945	0.539276	0.943799	0.541343	0.802769	0.52315	0.918671	0.510094	0.782814	0.747139	0.558077	0.577326	0.282987	0.859948	0.559869	0.571514	0.535941	0.996636	0.747886	0.554158	0.487377	0.701221	0.671105	0.869102	0.403654	1193.33	2036.3	3229.63
TCGA_TCGA-IG-A4P3	0.675357	0.733756	0.575037	0.589984	0.542303	0.900351	0.533943	0.744985	0.504234	0.90968	0.446857	0.779653	0.634456	0.581434	0.612704	0.333442	0.862154	0.534463	0.538351	0.502824	0.980028	0.761964	0.527441	0.434327	0.705646	0.689228	0.858079	0.360429	260.074	1674.61	1934.68
TCGA_TCGA-IG-A50L	0.5223	0.595402	0.505594	0.275908	0.490215	0.376459	0.459816	0.355149	0.459052	0.762437	0.209819	0.549094	0.661596	0.585846	0.566654	0.0937577	0.754013	0.381489	0.405848	0.407493	0.901683	0.456586	0.421903	0.372431	0.472883	0.648631	0.745353	0.331256	722.849	380.684	1103.53
TCGA_TCGA-IG-A51D	0.67916	0.63588	0.435763	0.357624	0.48526	0.658727	0.447659	0.773246	0.356501	0.829556	0.224925	0.71446	0.562175	0.520036	0.53924	0.173105	0.827323	0.446993	0.427995	0.387606	0.938753	0.673442	0.483182	0.384191	0.548152	0.636955	0.911267	0.458641	557.069	946.615	1503.68
TCGA_TCGA-IG-A625	0.482851	0.70234	0.441754	0.369408	0.44476	0.564124	0.424718	0.486462	0.365013	0.809646	0.426138	0.58366	0.5323	0.507746	0.564296	0.133837	0.770405	0.407157	0.408291	0.353613	0.90883	0.519495	0.305282	0.364976	0.506615	0.629356	0.733513	0.468449	186.666	384.869	571.535
TCGA_TCGA-IG-A6QS	0.672417	0.862362	0.499833	0.2693	0.54782	0.735741	0.519529	0.796862	0.505671	0.822024	0.34724	0.750871	0.639436	0.558415	0.535853	0.305132	0.839455	0.466163	0.499831	0.474843	0.906868	0.619207	0.588053	0.389623	0.558134	0.654142	0.926735	0.340202	319.319	1144.68	1464
TCGA_TCGA-IG-A8O2	0.481666	0.553021	0.471938	0.332837	0.446859	0.811074	0.451007	0.739167	0.453248	0.8411	0.358912	0.683713	0.551978	0.486777	0.466977	0.343137	0.726664	0.464473	0.347326	0.4272	0.906168	0.586488	0.339239	0.370499	0.53137	0.605535	0.677222	0.416373	-333.299	748.192	414.892
TCGA_TCGA-IG-A97I	0.586372	0.513308	0.465823	0.257215	0.477119	0.443943	0.446254	0.591795	0.351098	0.770024	0.201907	0.59568	0.638132	0.496137	0.456618	0.233832	0.804856	0.371186	0.311768	0.434565	0.842118	0.469211	0.337829	0.330396	0.442459	0.630323	0.775465	0.367422	199.186	402.345	601.531
TCGA_TCGA-JY-A6FD	0.599087	0.699515	0.473662	0.318322	0.536272	0.701824	0.478954	0.665405	0.458342	0.797221	0.175669	0.716109	0.509974	0.507937	0.508606	0.220414	0.837596	0.458332	0.410228	0.472245	0.895025	0.597587	0.60159	0.433224	0.524795	0.662104	0.914968	0.331649	-213.821	678.085	464.264
TCGA_TCGA-JY-A6FE	0.533546	0.741553	0.395993	0.36532	0.49094	0.604698	0.469682	0.630652	0.670905	0.884774	0.191481	0.621083	0.618759	0.500131	0.547735	0.149051	0.794469	0.491997	0.475512	0.356374	0.985564	0.398409	0.388037	0.38943	0.575707	0.636789	0.760569	0.383724	627.477	1381.8	2009.28
TCGA_TCGA-L5-A88S	0.480288	0.529099	0.463316	0.264527	0.495919	0.413039	0.401733	0.396474	0.570111	0.83456	0.145378	0.510604	0.583527	0.756782	0.475199	0.13588	0.758549	0.395187	0.334391	0.269743	0.946391	0.228981	0.379367	0.36199	0.508209	0.632745	0.752041	0.601454	1586.15	865.674	2451.83
TCGA_TCGA-L5-A88W	0.457988	0.483468	0.452293	0.238623	0.502347	0.361953	0.380383	0.328849	0.378611	0.735598	0.229003	0.437641	0.587961	0.412026	0.520551	0.115013	0.708898	0.324658	0.303284	0.331396	0.84422	0.294486	0.40662	0.39113	0.427898	0.632118	0.520107	0.304597	-63.9588	262.238	198.279
TCGA_TCGA-L5-A88Z	0.519024	0.789029	0.449737	0.28203	0.46518	0.395029	0.40957	0.355242	0.465653	0.69529	0.25761	0.481914	0.573414	0.574969	0.52953	0.117756	0.725044	0.37843	0.408276	0.312594	0.847023	0.389138	0.394785	0.361083	0.442216	0.633195	0.657884	0.486582	-44.7894	183.801	139.011
TCGA_TCGA-L5-A8NK	0.488777	0.500653	0.470824	0.293771	0.473359	0.594677	0.408359	0.572877	0.342737	0.807064	0.556741	0.539981	0.531916	0.665826	0.460802	0.202603	0.79774	0.365478	0.314675	0.383024	0.913666	0.292194	0.365755	0.437038	0.518141	0.638006	0.712328	0.406573	-106.352	583.027	476.674
TCGA_TCGA-L5-A8NQ	0.567374	0.620871	0.41328	0.399589	0.531988	0.680871	0.440978	0.775579	0.449302	0.879939	0.27711	0.729518	0.600548	0.64581	0.503043	0.258169	0.8365	0.499262	0.428354	0.3838	0.943028	0.679144	0.451101	0.392485	0.583293	0.63467	0.841194	0.525502	522.961	1274.24	1797.2
TCGA_TCGA-LN-A49O	0.684315	0.831995	0.528834	0.356214	0.550779	0.847513	0.529104	0.78625	0.610216	0.898554	0.18593	0.768462	0.648844	0.370736	0.584428	0.260967	0.813988	0.449843	0.548433	0.484438	0.925789	0.713952	0.675182	0.442424	0.616389	0.694695	0.900821	0.313322	229.462	1272.12	1501.59
TCGA_TCGA-LN-A49P	0.662898	0.728748	0.536617	0.395502	0.506684	0.884514	0.545091	0.752082	0.373124	0.923322	0.351952	0.775534	0.738459	0.375932	0.627927	0.399296	0.861772	0.604658	0.595496	0.499676	1	0.716643	0.485206	0.422757	0.687701	0.666779	0.878942	0.43216	1120.18	1908.87	3029.05
TCGA_TCGA-LN-A49U	0.417408	0.484255	0.396305	0.244862	0.447023	0.287322	0.369016	0.290439	0.297444	0.6713	0.17347	0.370023	0.558736	0.501439	0.446792	0.148486	0.640873	0.292282	0.265194	0.363738	0.757815	0.198447	0.40989	0.353482	0.384718	0.656965	0.551521	0.330037	344.926	-356.096	-11.1696
TCGA_TCGA-LN-A49W	0.713464	0.745869	0.577365	0.566421	0.566122	0.803646	0.556653	0.663134	0.559937	0.94059	0.603727	0.734448	0.714947	0.488347	0.619639	0.337395	0.846666	0.578515	0.572405	0.540145	0.99993	0.74419	0.527899	0.430355	0.713959	0.685454	0.8501	0.488542	1724.14	1960.91	3685.05
TCGA_TCGA-LN-A49X	0.590123	0.60077	0.425038	0.44189	0.527976	0.54233	0.434247	0.670621	0.340476	0.793465	0.215648	0.699982	0.587021	0.453767	0.575583	0.293925	0.777427	0.428376	0.403979	0.394382	0.90813	0.668178	0.473305	0.363477	0.531263	0.664543	0.668284	0.384071	929.53	778.814	1708.34
TCGA_TCGA-LN-A4A1	0.624402	0.601775	0.46341	0.254406	0.497612	0.314371	0.436568	0.288127	0.423519	0.793016	0.337953	0.445741	0.720724	0.430902	0.518507	0.100055	0.75926	0.349608	0.379063	0.402726	0.911213	0.229871	0.42729	0.382159	0.456086	0.628899	0.69955	0.309111	451.219	534.623	985.843
TCGA_TCGA-LN-A4A4	0.562217	0.429716	0.379839	0.247543	0.42657	0.314581	0.35085	0.27466	0.302635	0.70835	0.264659	0.439418	0.586292	0.371494	0.522447	0.211739	0.700402	0.358805	0.249546	0.340657	0.759708	0.176458	0.307402	0.300812	0.38837	0.594756	0.672657	0.404116	528.239	-156.031	372.208
TCGA_TCGA-LN-A4A5	0.702642	0.57625	0.483942	0.320342	0.488594	0.494888	0.465372	0.381452	0.466567	0.8662	0.782009	0.572303	0.598515	0.510459	0.596013	0.205681	0.809815	0.396757	0.371799	0.470646	0.966854	0.418065	0.353359	0.335361	0.517993	0.639815	0.873429	0.347495	1185.21	850.967	2036.18
TCGA_TCGA-LN-A4A8	0.649871	0.693875	0.476905	0.431332	0.496855	0.495869	0.474781	0.521354	0.322142	0.772299	0.362404	0.630314	0.51852	0.507934	0.489845	0.279662	0.792273	0.469831	0.4449	0.49813	0.91801	0.492603	0.372644	0.425124	0.520266	0.691609	0.789777	0.329957	595.253	577.866	1173.12
TCGA_TCGA-LN-A4A9	0.668306	0.750619	0.495835	0.316986	0.551524	0.751859	0.550805	0.753167	0.606457	0.929145	0.544145	0.760984	0.77172	0.619903	0.603246	0.460917	0.815048	0.4795	0.582461	0.56484	0.984723	0.71349	0.632656	0.497252	0.631617	0.675679	0.893055	0.328656	941.218	1689.21	2630.43
TCGA_TCGA-LN-A5U5	0.633799	0.580924	0.42521	0.356894	0.456592	0.571973	0.410936	0.634781	0.318826	0.830093	0.289857	0.630999	0.55467	0.505218	0.54873	0.22737	0.826624	0.450833	0.374442	0.366898	0.89965	0.551186	0.385402	0.357105	0.519242	0.648083	0.829044	0.321934	-275.239	623.956	348.717
TCGA_TCGA-LN-A5U6	0.661932	0.493967	0.438494	0.26283	0.464505	0.473655	0.409024	0.553758	0.273509	0.783686	0.214409	0.573825	0.631472	0.353039	0.516067	0.182055	0.774556	0.389975	0.353648	0.353029	0.898739	0.302792	0.37265	0.478483	0.456373	0.636576	0.715852	0.340616	512.729	374.056	886.786
TCGA_TCGA-LN-A5U7	0.632724	0.510564	0.429595	0.270652	0.483709	0.411217	0.386628	0.484997	0.38096	0.725567	0.196387	0.599034	0.543241	0.542776	0.530448	0.160084	0.784188	0.365791	0.325873	0.356182	0.852209	0.447484	0.547974	0.354292	0.448092	0.64164	0.833009	0.382295	-248.157	122.235	-125.922
TCGA_TCGA-LN-A7HV	0.595983	0.504082	0.429693	0.275422	0.449998	0.448848	0.369725	0.542157	0.322948	0.692359	0.241859	0.479697	0.612777	0.504661	0.449684	0.50235	0.719954	0.357324	0.288045	0.301148	0.803716	0.214553	0.305152	0.426303	0.445586	0.603067	0.705055	0.617521	-233.716	286.765	53.0491
TCGA_TCGA-LN-A7HW	0.510611	0.606681	0.426175	0.228416	0.454224	0.244295	0.390354	0.327132	0.286913	0.66269	0.209993	0.396442	0.515943	0.541666	0.472051	0.101199	0.697247	0.305217	0.323506	0.344255	0.841907	0.393705	0.258943	0.358129	0.389049	0.629262	0.638073	0.276585	811.831	-102.558	709.273
TCGA_TCGA-LN-A7HX	0.465455	0.571692	0.443034	0.30964	0.472657	0.519906	0.419348	0.530133	0.413759	0.811506	0.34633	0.576089	0.672917	0.429262	0.521566	0.190172	0.77326	0.403357	0.392848	0.365218	0.902524	0.320397	0.376656	0.372146	0.478487	0.634951	0.674984	0.29147	181.477	591.537	773.014
TCGA_TCGA-LN-A7HY	0.458106	0.565564	0.375152	0.383856	0.462089	0.461882	0.399346	0.677226	0.326365	0.8458	0.249925	0.579688	0.573306	0.540068	0.461847	0.341081	0.70372	0.393046	0.359084	0.31629	0.933848	0.278794	0.395613	0.453712	0.532493	0.63225	0.641362	0.405905	950.375	917.208	1867.58
TCGA_TCGA-LN-A7HZ	0.606287	0.821586	0.4854	0.385837	0.489168	0.920603	0.52456	0.82882	0.53673	0.88982	0.174263	0.799545	0.650934	0.589609	0.577658	0.196253	0.778462	0.573094	0.561865	0.461953	0.98164	0.72282	0.531897	0.560803	0.638022	0.649472	0.798137	0.350961	741.753	1519.48	2261.23
TCGA_TCGA-LN-A8I0	0.547016	0.660117	0.461151	0.266373	0.490158	0.41374	0.437036	0.587488	0.409557	0.756305	0.281515	0.582148	0.636947	0.555638	0.463353	0.150231	0.801195	0.429125	0.358921	0.419378	0.833428	0.320092	0.336876	0.358588	0.429647	0.628369	0.834865	0.296567	235.637	248.331	483.968
TCGA_TCGA-LN-A8I1	0.744774	0.587047	0.476487	0.30598	0.531331	0.852979	0.49093	0.776432	0.390222	0.851837	0.244573	0.747274	0.559185	0.535578	0.527856	0.197279	0.794363	0.487442	0.458403	0.438083	0.920463	0.712652	0.451259	0.470858	0.576668	0.630914	0.72406	0.290593	-26.0999	1169.5	1143.4
TCGA_TCGA-LN-A9FO	0.682293	0.501615	0.558182	0.359669	0.515972	0.884584	0.483863	0.768578	0.257445	0.808903	0.194978	0.812039	0.490262	0.492142	0.612626	0.284374	0.830004	0.515784	0.472327	0.439307	0.91738	0.717153	0.552208	0.504513	0.606334	0.651921	0.820715	0.204263	-54.8329	1061.28	1006.45
TCGA_TCGA-LN-A9FP	0.558931	0.603015	0.438436	0.389544	0.501602	0.502246	0.40044	0.435442	0.560695	0.839528	0.232873	0.570996	0.528873	0.842845	0.578271	0.138363	0.733625	0.455351	0.36639	0.364305	0.937492	0.551048	0.338837	0.334981	0.563362	0.631465	0.658284	0.702195	1613.88	897.956	2511.84
TCGA_TCGA-LN-A9FQ	0.426958	0.63021	0.427332	0.261184	0.447002	0.326074	0.405074	0.359019	0.361428	0.79122	0.258335	0.497411	0.569508	0.504817	0.531462	0.106226	0.730193	0.351911	0.368738	0.300419	0.895866	0.323098	0.293697	0.333892	0.436598	0.630885	0.718584	0.305008	620.514	261.022	881.536
TCGA_TCGA-LN-A9FR	0.562141	0.603458	0.472146	0.298634	0.490558	0.426424	0.454626	0.38625	0.488183	0.827477	0.497936	0.534736	0.612222	0.500832	0.545328	0.135641	0.769155	0.385624	0.394927	0.386264	0.934478	0.367481	0.428987	0.322751	0.502579	0.663697	0.716225	0.366587	1141.54	700.967	1842.5
TCGA_TCGA-S8-A6BW	0.624552	0.662764	0.561094	0.240358	0.482088	0.261113	0.45718	0.313167	0.34263	0.725543	0.254284	0.389286	0.56725	0.555072	0.453835	0.111218	0.770135	0.367225	0.328173	0.336344	0.845201	0.262836	0.37402	0.335656	0.407327	0.648107	0.881713	0.265274	867.529	82.2948	949.823
TCGA_TCGA-VR-A8EO	0.686414	0.451451	0.520127	0.331034	0.494222	0.297272	0.413191	0.275976	0.302809	0.868174	0.465642	0.548742	0.486254	0.46412	0.448882	0.103517	0.639604	0.319225	0.356865	0.343541	0.909251	0.664601	0.51029	0.37309	0.453971	0.607914	0.505083	0.336733	-91.6544	325.043	233.388
TCGA_TCGA-VR-A8ER	0.671274	0.614452	0.511295	0.384901	0.466763	0.40519	0.432962	0.48674	0.389657	0.803683	0.243856	0.531951	0.61957	0.353786	0.56018	0.138568	0.725779	0.392599	0.384322	0.30304	0.930624	0.454561	0.332578	0.364767	0.505233	0.616968	0.685467	0.350558	530.786	665.624	1196.41
TCGA_TCGA-VR-A8EU	0.644681	0.61736	0.408019	0.283457	0.508585	0.50547	0.433175	0.583038	0.515064	0.866087	0.295904	0.679996	0.662162	0.31363	0.523726	0.300048	0.821217	0.459874	0.425074	0.354167	0.939804	0.645463	0.578272	0.365	0.514794	0.644016	0.86056	0.356409	403.229	936.697	1339.93
TCGA_TCGA-VR-A8EX	0.554403	0.603078	0.432754	0.616201	0.476772	0.543872	0.412571	0.502812	0.413617	0.818641	0.24941	0.623242	0.536176	0.519795	0.514811	0.222486	0.805652	0.442964	0.3574	0.373682	0.851998	0.711196	0.410218	0.37519	0.571263	0.62604	0.78457	0.323826	-743.677	689.242	-54.4356
TCGA_TCGA-VR-A8EY	0.610221	0.515525	0.475962	0.262323	0.481249	0.399164	0.405347	0.402605	0.513514	0.782093	0.35716	0.447429	0.640058	0.407852	0.442591	0.201437	0.680877	0.369043	0.279804	0.370651	0.814718	0.36152	0.471078	0.370163	0.441693	0.638603	0.569353	0.295721	-379.497	171.091	-208.406
TCGA_TCGA-VR-A8EZ	0.641431	0.829267	0.479819	0.289616	0.459684	0.592995	0.452409	0.592955	0.430719	0.819871	0.188952	0.664221	0.634271	0.554308	0.443529	0.207985	0.734205	0.438152	0.44089	0.358903	0.911493	0.517304	0.428416	0.4403	0.503501	0.61757	0.701721	0.346892	533.712	516.868	1050.58
TCGA_TCGA-VR-A8Q7	0.579386	0.740791	0.457364	0.295093	0.465191	0.626562	0.441565	0.49632	0.314332	0.868141	0.214422	0.665042	0.567568	0.348359	0.489606	0.211866	0.75736	0.411926	0.423544	0.365199	0.922005	0.548525	0.419637	0.504819	0.50617	0.637376	0.641046	0.249939	-59.3134	795.752	736.438
TCGA_TCGA-VR-AA4G	0.62899	0.641475	0.484456	0.305298	0.523571	0.599232	0.470326	0.774254	0.334097	0.809916	0.495461	0.697513	0.575227	0.511174	0.49165	0.35649	0.817564	0.440939	0.41267	0.452208	0.874213	0.554597	0.416596	0.382503	0.551749	0.657806	0.842509	0.488261	512.09	1027.36	1539.45
TCGA_TCGA-VR-AA7I	0.684805	0.792934	0.501579	0.31056	0.522979	0.890681	0.534237	0.840191	0.378605	0.883509	0.294813	0.780165	0.655845	0.543502	0.556495	0.380579	0.842953	0.515833	0.541662	0.524623	0.950316	0.626353	0.562088	0.463592	0.6331	0.671065	0.927786	0.337723	864.407	1514.74	2379.15
TCGA_TCGA-XP-A8T6	0.506152	0.662172	0.372606	0.333256	0.484699	0.355997	0.377027	0.341638	0.442572	0.752324	0.338357	0.459538	0.555802	0.62516	0.450855	0.101593	0.730348	0.357317	0.325269	0.310866	0.848214	0.303421	0.412142	0.301887	0.453897	0.64185	0.593577	0.556975	202.905	196.556	399.461
TCGA_TCGA-XP-A8T8	0.612415	0.577343	0.494934	0.254246	0.46948	0.588581	0.430433	0.645407	0.357089	0.723658	0.180532	0.60604	0.530346	0.461683	0.417328	0.225752	0.755219	0.39579	0.31568	0.38158	0.791943	0.444213	0.386091	0.415211	0.447781	0.620191	0.778694	0.450537	-751.47	149.444	-602.026
TCGA_TCGA-Z6-A8JD	0.5757	0.530965	0.541699	0.720033	0.529487	0.440088	0.442767	0.387052	0.403687	0.81637	0.292218	0.62028	0.630597	0.51384	0.551999	0.128133	0.766443	0.452855	0.357057	0.415988	0.866925	0.698291	0.599538	0.344923	0.611208	0.649672	0.71963	0.359401	400.95	877.037	1277.99
TCGA_TCGA-Z6-A8JE	0.406927	0.482227	0.453202	0.357861	0.454567	0.374357	0.397233	0.324823	0.426102	0.782106	0.195354	0.496427	0.652745	0.545905	0.517714	0.0868027	0.659348	0.310398	0.326578	0.318181	0.870008	0.304009	0.366997	0.365505	0.464654	0.614923	0.570356	0.237365	703.052	255.659	958.712
TCGA_TCGA-Z6-A9VB	0.578252	0.509253	0.47246	0.420413	0.471105	0.347798	0.416957	0.402669	0.290469	0.700248	0.226003	0.460656	0.510815	0.493582	0.52536	0.176898	0.722855	0.371224	0.280492	0.398039	0.829083	0.569822	0.346954	0.361184	0.469781	0.617053	0.770428	0.386053	-533.623	89.9495	-443.673
TCGA_TCGA-Z6-AAPN	0.649487	0.73589	0.520972	0.38717	0.520337	0.70722	0.505038	0.74225	0.442912	0.92633	0.458886	0.737689	0.614063	0.529421	0.57699	0.27438	0.822023	0.463045	0.448932	0.484439	0.944079	0.709361	0.420631	0.390045	0.573534	0.648538	0.808427	0.292201	92.1649	1242.95	1335.11

## Sheet: S4
Table S4. Differentially expressed genes of ICI clusters
ICI cluster B VS ICI cluster-A								ICI cluster C VS ICI cluster A								ICI cluster C VS ICI cluster B
id	logFC	AveExpr	t	P.Value	adj.P.Val	B		id	logFC	AveExpr	t	P.Value	adj.P.Val	B		id	logFC	AveExpr	t	P.Value	adj.P.Val	B
IFNG	2.05706	5.50712	12.2521	2.50678e-26	1.98972e-22	48.4926		IL1B	1.99882	9.21693	11.4074	1.02069e-23	1.52645e-19	42.1401		CD8A	-2.14	8.20014	-12.7565	6.71204e-28	1.00379e-23	52.1976
GZMH	1.58322	8.43363	12.2437	2.66094e-26	1.98972e-22	48.4355		CSF2	2.57926	5.77564	8.64221	1.48621e-15	1.11131e-11	24.4391		GZMH	-1.65759	8.43363	-12.2894	1.91922e-26	1.43509e-22	48.9647
NKG7	2.07354	8.86944	11.9467	2.2204e-25	1.10687e-21	46.4034		CXCL3	1.53452	6.93755	7.84805	2.20773e-13	1.07011e-09	19.7226		NKG7	-2.10301	8.86944	-11.616	2.33093e-24	1.16197e-20	44.3339
GZMB	2.05175	9.56727	11.722	1.09887e-24	4.10839e-21	44.871		PROK2	1.74356	4.74737	7.80575	2.8622e-13	1.07011e-09	19.4778		FASLG	-1.37424	6.46537	-11.3512	1.51753e-23	5.67368e-20	42.5255
CD8A	1.81079	8.20014	11.2591	2.9062e-23	8.69245e-20	41.7312		CSF3	1.87614	6.87455	7.748	4.07528e-13	1.21892e-09	19.1447		IFNG	-1.97371	5.50712	-11.2701	2.68895e-23	8.04265e-20	41.9732
PRF1	1.60113	7.10845	11.138	6.81432e-23	1.69847e-19	40.9139		CXCL8	1.92479	9.21886	7.31101	5.64249e-12	1.40639e-08	16.6679		PRF1	-1.56798	7.10845	-10.4569	7.85958e-21	1.959e-17	36.49
FASLG	1.27839	6.46537	11.0144	1.62249e-22	3.46634e-19	40.0818		PPBP	1.27378	6.33957	7.13742	1.56555e-11	3.34468e-08	15.7067		CD8B	-1.93339	7.51117	-10.0652	1.15934e-19	2.47686e-16	33.8902
PDCD1	1.39065	6.14484	10.7967	7.43066e-22	1.38907e-18	38.622		IL1A	2.05201	8.76515	7.08563	2.11706e-11	3.8221e-08	15.4225		CD3D	-1.66265	9.08913	-10.0168	1.61272e-19	3.01478e-16	33.5714
CXCR3	1.14883	6.82595	9.579	3.12158e-18	5.18702e-15	30.6138		IL24	1.06922	7.91942	7.07135	2.30016e-11	3.8221e-08	15.3444		PDCD1	-1.31832	6.14484	-9.81241	6.46982e-19	1.07507e-15	32.2294
JAKMIP1	1.08332	6.17184	9.47267	6.36432e-18	9.51783e-15	29.9298		CXCL2	1.27668	8.52573	6.63837	2.71676e-10	4.06292e-07	13.0212		GZMB	-1.78776	9.56727	-9.79193	7.43179e-19	1.11142e-15	32.0955
ETV7	1.45145	8.57898	9.30422	1.95532e-17	2.65834e-14	28.8522		ELN	-1.13659	8.53393	-6.41585	9.31282e-10	1.16061e-06	11.8634		SIRPG	-1.18711	8.51105	-9.64378	2.01965e-18	2.7458e-15	31.1297
GNLY	1.4668	9.43467	9.24211	2.9517e-17	3.67855e-14	28.4568		PPP1R12B	-1.26409	8.85129	-6.39857	1.02362e-09	1.17756e-06	11.7746		CXCR3	-1.20221	6.82595	-9.61005	2.53393e-18	3.15791e-15	30.9106
KIR2DL4	1.32016	6.03568	9.11323	6.91356e-17	7.95326e-14	27.6397		HTR2B	-1.10377	6.40945	-6.25306	2.25541e-09	2.24865e-06	11.0328		JAKMIP1	-1.11516	6.17184	-9.34836	1.45818e-17	1.67747e-14	29.2202
CD3D	1.42986	9.08913	8.98546	1.59985e-16	1.70898e-13	26.8343		COMP	-1.562	9.04298	-6.17662	3.39985e-09	2.99087e-06	10.6476		ETV7	-1.51544	8.57898	-9.31318	1.84228e-17	1.96795e-14	28.9944
IRF1	1.32073	8.35815	8.95586	1.9417e-16	1.93587e-13	26.6484		ANK2	-0.996421	6.19837	-6.11358	4.75731e-09	3.7445e-06	10.3325		CIITA	-1.65875	7.33229	-9.21299	3.57917e-17	3.56843e-14	28.353
CD244	0.999365	5.58538	8.7549	7.17924e-16	6.71035e-13	25.3932		SORBS1	-1.21353	7.63575	-6.09381	5.28339e-09	3.95065e-06	10.2341		CXCL9	-2.49466	10.5634	-9.13327	6.05858e-17	5.66288e-14	27.8447
PSMB10	0.977513	11.338	8.62502	1.65995e-15	1.46027e-12	24.5887		CXCL1	1.38603	10.9159	5.89221	1.52047e-08	9.88634e-06	9.24334		CD2	-1.13114	7.44065	-9.0037	1.41966e-16	1.24888e-13	27.0224
PTPN22	1.28346	7.34732	8.50848	3.50494e-15	2.91202e-12	23.8714		LMOD1	-1.29687	8.92262	-5.86683	1.73401e-08	9.97733e-06	9.12025		GZMA	-1.96991	9.21	-8.98774	1.57618e-16	1.30418e-13	26.9214
CD8B	1.55962	7.51117	8.46916	4.50532e-15	3.54616e-12	23.6305		SCN7A	-1.56487	5.26847	-5.86676	1.73461e-08	9.97733e-06	9.11992		KIR2DL4	-1.35691	6.03568	-8.9801	1.65693e-16	1.30418e-13	26.8731
GZMA	1.74706	9.21	8.31434	1.20456e-14	9.00706e-12	22.6869		IL11	1.3055	8.20252	5.83977	1.99391e-08	1.1044e-05	8.98946		TIGIT	-1.49865	6.4405	-8.9464	2.06555e-16	1.54451e-13	26.6603
CXCL9	2.126	10.5634	8.11888	4.11785e-14	2.93249e-11	21.5078		HPSE2	-1.39442	5.63433	-5.78366	2.6602e-08	1.37184e-05	8.71954		HLA-DMA	-1.35044	10.4823	-8.91628	2.51457e-16	1.79073e-13	26.4703
HCST	1.14421	9.92765	7.85297	2.14192e-13	1.45602e-10	19.9266		MYH11	-1.49314	11.2355	-5.71993	3.68224e-08	1.80062e-05	8.41529		CXCR6	-1.52305	7.10517	-8.88526	3.07836e-16	2.09259e-13	26.275
CXCR6	1.27659	7.10517	7.76826	3.60076e-13	2.34128e-10	19.4286		PGF	0.948316	8.43918	5.62705	5.88884e-08	2.3802e-05	7.97614		IL18BP	-1.15044	8.89906	-8.81217	4.95233e-16	3.22009e-13	25.816
CALHM6	1.36356	9.1525	7.75569	3.8882e-13	2.42284e-10	19.355		CYP27B1	1.05584	6.86113	5.61068	6.39345e-08	2.42842e-05	7.89928		HLA-DOA	-1.45795	8.28492	-8.73187	8.33312e-16	5.19257e-13	25.3136
KLRC1	1.48452	6.16219	7.71295	5.04652e-13	3.01883e-10	19.1051		MGP	-1.01756	10.6316	-5.60753	6.49527e-08	2.42842e-05	7.88451		SH2D1A	-1.64211	5.45449	-8.46005	4.77477e-15	2.79992e-12	23.6286
SH2D1A	1.43313	5.45449	7.7015	5.41115e-13	3.11245e-10	19.0383		KIT	-1.00414	7.25026	-5.56163	8.17102e-08	2.82475e-05	7.66999		GNLY	-1.40002	9.43467	-8.45703	4.86779e-15	2.79992e-12	23.61
TIGIT	1.23321	6.4405	7.67894	6.20705e-13	3.43801e-10	18.9067		SYNPO2	-1.54003	7.40151	-5.55669	8.37489e-08	2.82475e-05	7.64696		HLA-DRB1	-0.987243	12.8024	-8.44432	5.27846e-15	2.92368e-12	23.5318
TMIGD2	1.02703	6.2972	7.57448	1.16846e-12	6.2408e-10	18.3006		IL36G	2.06654	9.33411	5.55372	8.49976e-08	2.82475e-05	7.63313		CALHM6	-1.54228	9.1525	-8.40993	6.57001e-15	3.40811e-12	23.3206
CTSW	1.64228	7.2957	7.51928	1.62917e-12	8.40145e-10	17.9822		MMP3	1.80809	8.72346	5.52961	9.58268e-08	3.04913e-05	7.52109		ZAP70	-1.0401	6.74609	-8.409	6.60884e-15	3.40811e-12	23.3149
PTPN7	1.36038	7.29278	7.51112	1.71108e-12	8.52971e-10	17.9352		CCDC80	-0.940467	9.38497	-5.46577	1.31422e-07	3.8334e-05	7.22607		GBP4	-1.48001	8.88402	-8.37348	8.28178e-15	4.12847e-12	23.0972
SCML4	1.26805	5.62837	7.38154	3.71294e-12	1.73522e-09	17.1932		ABI3BP	-1.26606	6.57222	-5.44997	1.42048e-07	4.00817e-05	7.15348		PTPN22	-1.3087	7.34732	-8.31753	1.18046e-14	5.69476e-12	22.7552
CIITA	1.26323	7.33229	7.31848	5.39846e-12	2.44649e-09	16.8348		PTGS2	1.31746	8.46266	5.35249	2.28747e-07	5.79814e-05	6.70886		KLRC4	-1.18315	7.00678	-8.25784	1.72093e-14	8.04267e-12	22.3915
CD96	1.1489	7.03668	7.27967	6.7909e-12	2.987e-09	16.6151		RGS20	0.999745	7.81961	5.34595	2.36126e-07	5.83474e-05	6.67924		GPR171	-1.40707	7.56404	-8.25102	1.79653e-14	8.14153e-12	22.3501
DGKI	-1.40096	4.10605	-7.259	7.67169e-12	3.18695e-09	16.4984		AREG	1.36545	10.1176	5.34432	2.37993e-07	5.83474e-05	6.67189		CD96	-1.35689	7.03668	-8.24247	1.89593e-14	8.3393e-12	22.2981
ICOS	1.02812	7.51952	7.09788	1.97138e-11	7.5595e-09	15.5952		CYP1B1	-1.20708	8.68154	-5.29982	2.95161e-07	7.11956e-05	6.47115		IL1B	1.60984	9.21693	8.10694	4.43686e-14	1.89581e-11	21.478
GPR171	1.0971	7.56404	6.71054	1.81185e-10	6.30144e-08	13.4745		METTL24	-1.22612	5.67895	-5.25111	3.73041e-07	8.71693e-05	6.25288		PSMB10	-0.943482	11.338	-7.98095	9.71928e-14	4.03755e-11	20.7218
MICB	1.37659	7.48023	6.6972	1.95318e-10	6.6386e-08	13.4027		PRKAR2B	-0.923843	8.36912	-5.23239	4.08007e-07	9.35954e-05	6.16939		SCML4	-1.42252	5.62837	-7.93874	1.26216e-13	5.10153e-11	20.4698
CXCL11	1.87042	9.00213	6.59736	3.41576e-10	1.11049e-07	12.8689		OGN	-1.27599	7.05433	-5.19776	4.81262e-07	9.72604e-05	6.01557		UBA7	-1.01786	9.46766	-7.8368	2.36573e-13	9.31041e-11	19.8642
SECTM1	1.03905	10.3448	6.59045	3.54992e-10	1.12956e-07	12.8321		CPXM2	-0.99904	8.63956	-5.1943	4.89249e-07	9.75563e-05	6.00024		KLRC1	-1.56357	6.16219	-7.78817	3.18785e-13	1.22242e-10	19.5767
CCL5	1.3437	10.4835	6.52383	5.13873e-10	1.60104e-07	12.479		RNF150	-1.04966	6.72585	-5.16715	5.56527e-07	0.000109511	5.88026		CD244	-0.924237	5.58538	-7.76235	3.73331e-13	1.39579e-10	19.4245
TPM1	-1.04824	8.65833	-6.47657	6.67123e-10	1.99536e-07	12.23		G0S2	1.0119	9.81509	5.1131	7.18279e-07	0.00013065	5.64277		HLA-DRA	-0.953693	12.9446	-7.67702	6.27969e-13	2.29056e-10	18.9233
CRTAM	1.28033	5.09789	6.4519	7.64108e-10	2.24064e-07	12.1004		CHRDL1	-0.929056	8.24301	-5.09938	7.66099e-07	0.000136393	5.58279		SECTM1	-1.26099	10.3448	-7.66783	6.6404e-13	2.36446e-10	18.8695
ACSL5	1.18626	8.24146	6.41307	9.45556e-10	2.71938e-07	11.8972		PRELP	-1.07315	6.13822	-5.03626	1.02891e-06	0.000170911	5.30847		HCST	-1.13421	9.92765	-7.46288	2.28502e-12	7.94709e-10	17.6792
EDIL3	-1.96555	7.45543	-6.31636	1.60179e-09	4.27764e-07	11.3945		MOXD1	-0.951989	9.16022	-5.03523	1.03381e-06	0.000170911	5.30405		IL2RB	-0.994205	8.75896	-7.38473	3.64302e-12	1.2107e-09	17.2301
ACY3	1.15907	4.09384	6.08095	5.65607e-09	1.17481e-06	10.1924		IL6	1.04836	6.99872	5.03396	1.03998e-06	0.000170911	5.29852		IRF1	-1.1304	8.35815	-7.34861	4.51538e-12	1.46799e-09	17.0234
AIM2	1.7442	9.5316	6.0195	7.82168e-09	1.52496e-06	9.88386		SYNM	-1.12457	9.26877	-4.99149	1.26628e-06	0.000200014	5.11552		HLA-DPB1	-1.09909	9.904	-7.32015	5.34528e-12	1.70082e-09	16.861
GBP1	1.06079	10.571	5.9475	1.14048e-08	2.10566e-06	9.52503		ACTG2	-0.989663	9.73732	-4.9531	1.51139e-06	0.000226028	4.95112		APOL3	-1.04215	9.24815	-7.29509	6.19978e-12	1.93162e-09	16.7182
CD247	0.974913	7.30222	5.92633	1.27352e-08	2.29463e-06	9.42008		UPP1	0.945589	9.51509	4.94329	1.58105e-06	0.000234104	4.90928		STAT1	-0.916303	12.4006	-7.28896	6.42838e-12	1.96197e-09	16.6834
ANTXR1	-0.941054	11.0843	-5.91057	1.38227e-08	2.46094e-06	9.34215		RARB	-0.952324	7.47891	-4.91576	1.79358e-06	0.00024915	4.79215		ZNF683	-1.1115	7.06013	-7.25427	7.88858e-12	2.31321e-09	16.4864
SLC2A10	-1.0151	8.04181	-5.89059	1.53332e-08	2.69774e-06	9.24353		LGI2	-0.998325	5.69526	-4.90007	1.92674e-06	0.000261949	4.72567		CCL5	-1.5394	10.4835	-7.16532	1.32995e-11	3.75271e-09	15.9838
CD5	1.16342	7.27107	5.8686	1.71817e-08	2.87865e-06	9.13531		PRUNE2	-1.18544	7.10929	-4.89741	1.9503e-06	0.000262763	4.71439		GNGT2	-0.934218	6.26285	-7.1306	1.6291e-11	4.5117e-09	15.7887
PDGFRA	-1.01413	9.57694	-5.79836	2.46705e-08	3.92498e-06	8.79146		OMD	-1.05165	7.72373	-4.89101	2.008e-06	0.000265748	4.68733		C1QC	-0.968596	11.9145	-7.10808	1.8577e-11	5.05127e-09	15.6624
GBP4	0.977183	8.88402	5.76681	2.89966e-08	4.42494e-06	8.63796		SLITRK3	-1.01362	5.27873	-4.8504	2.41469e-06	0.000300931	4.51619		ARRDC5	-0.95577	4.43312	-7.10348	1.90818e-11	5.09587e-09	15.6366
THEMIS	1.26171	4.3483	5.76374	2.94545e-08	4.44941e-06	8.62308		SELENOP	-0.947655	10.0502	-4.81971	2.77372e-06	0.000342818	4.38763		SIGLEC8	-1.09863	4.92306	-7.07688	2.22746e-11	5.84416e-09	15.4878
GSDMB	1.04462	7.08911	5.73017	3.4955e-08	5.04322e-06	8.46045		IL17C	1.09349	3.62325	4.79252	3.13452e-06	0.000366225	4.27425		C1QA	-1.12955	11.4754	-7.03338	2.86675e-11	7.28229e-09	15.2452
GRXCR1	0.900265	3.92336	5.72951	3.50715e-08	5.04322e-06	8.45729		CDH19	-1.0681	5.42703	-4.74685	3.84475e-06	0.00041381	4.08499		IL2RG	-1.11619	8.94697	-7.01873	3.12037e-11	7.77753e-09	15.1636
TMEM229B	1.1918	7.09232	5.71635	3.74997e-08	5.29064e-06	8.39371		ZDHHC15	-0.907595	4.63388	-4.74143	3.93864e-06	0.00041381	4.06264		PPBP	1.41229	6.33957	6.98285	3.83869e-11	9.41107e-09	14.9645
TMPRSS3	1.37133	4.44271	5.70697	3.93283e-08	5.49677e-06	8.34851		SMOC2	-0.934014	8.93693	-4.66787	5.45508e-06	0.000512015	3.76108		GZMK	-1.6212	7.71613	-6.96579	4.23493e-11	1.00529e-08	14.87
HLA-DOA	0.909535	8.28492	5.68201	4.46319e-08	6.06792e-06	8.2284		PTGIS	-1.40148	6.80591	-4.63528	6.29436e-06	0.000563666	3.62869		CTSW	-1.57594	7.2957	-6.91754	5.58789e-11	1.30573e-08	14.6035
GALNT15	-1.11614	7.96635	-5.62191	6.04296e-08	7.99757e-06	7.94079		AFF3	-0.924921	6.2538	-4.62476	6.59097e-06	0.000586714	3.5861		PTPN7	-1.30315	7.29278	-6.89796	6.25137e-11	1.4165e-08	14.4957
CCDC80	-1.05032	9.38497	-5.61834	6.15232e-08	8.07088e-06	7.92377		IL13RA2	1.22041	5.75205	4.61215	6.96416e-06	0.000616266	3.53518		SAMD3	-0.915002	5.24607	-6.84261	8.5754e-11	1.88596e-08	14.192
PRELP	-1.27199	6.13822	-5.49424	1.1419e-07	1.28505e-05	7.33727		CILP	-1.27211	7.21614	-4.52679	1.00816e-05	0.000819404	3.19336		TRAT1	-1.36187	6.49088	-6.83122	9.14988e-11	1.98314e-08	14.1297
CCL4L2	0.974128	8.00822	5.46693	1.30674e-07	1.41611e-05	7.20949		PPP1R9A	-0.963503	4.95242	-4.46685	1.30315e-05	0.000999419	2.95648		HLA-DMB	-1.12015	9.33204	-6.68446	2.09809e-10	4.29821e-08	13.3326
BNC2	-0.998002	6.88656	-5.4458	1.44991e-07	1.51632e-05	7.11098		DEFB4A	1.63535	8.70123	4.42037	1.5874e-05	0.00113586	2.77453		CRTAM	-1.36983	5.09789	-6.61784	3.04701e-10	5.99579e-08	12.9744
EOMES	0.973084	5.36396	5.43364	1.53919e-07	1.56589e-05	7.05437		PLCB4	-0.998555	7.0207	-4.34863	2.14598e-05	0.00139536	2.4968		THEMIS	-1.50844	4.3483	-6.60626	3.25052e-10	6.31319e-08	12.9124
CXCL10	1.45164	10.7543	5.42987	1.56794e-07	1.58436e-05	7.03684		LY6K	0.990263	9.78317	4.29896	2.63837e-05	0.00163461	2.30672		HLA-DQA2	-1.27798	10.3083	-6.58607	3.63751e-10	6.97422e-08	12.8044
RTP4	1.17425	9.46166	5.38694	1.93431e-07	1.81686e-05	6.83797		EREG	1.09302	8.22751	4.28434	2.8029e-05	0.0016767	2.25109		CSF2	2.22145	5.77564	6.56789	4.02462e-10	7.61875e-08	12.7074
SH2B2	0.982811	8.3136	5.38593	1.94381e-07	1.81686e-05	6.83333		DES	-1.4378	10.5955	-4.25023	3.22563e-05	0.00181351	2.12196		KRT86	-0.972711	6.4022	-6.5399	4.70121e-10	8.57398e-08	12.5583
OASL	1.29674	9.67149	5.38379	1.9642e-07	1.8204e-05	6.82345		FLNC	-0.961917	9.27047	-4.23589	3.42095e-05	0.0018826	2.06794		CXCL8	1.94485	9.21886	6.51841	5.29531e-10	9.42755e-08	12.4441
KIT	-1.04325	7.25026	-5.31827	2.69998e-07	2.20376e-05	6.52231		SFRP4	-1.47753	7.83669	-4.23466	3.43823e-05	0.0018826	2.06332		GIMAP7	-0.953882	9.264	-6.51141	5.50411e-10	9.68399e-08	12.407
EPSTI1	0.924488	10.2939	5.3174	2.71142e-07	2.20376e-05	6.51831		PTHLH	1.09219	11.839	4.19637	4.01963e-05	0.00212209	1.91985		IER3	0.968929	11.5625	6.50258	5.7795e-10	1.00503e-07	12.3602
DCN	-0.902308	11.7628	-5.27159	3.38128e-07	2.61294e-05	6.30945		BMP3	-0.980415	4.07759	-4.04057	7.5072e-05	0.00330206	1.34735		CD247	-1.10932	7.30222	-6.46484	7.11627e-10	1.20936e-07	12.1606
TNFRSF19	-1.23085	7.31772	-5.26458	3.49699e-07	2.66824e-05	6.27763		ATP1A2	-0.987949	5.53103	-4.02342	8.03273e-05	0.00346152	1.28545		SPOCK2	-0.911615	8.13977	-6.44842	7.7888e-10	1.30878e-07	12.074
CXCL13	1.53928	9.25666	5.23698	3.99153e-07	2.99967e-05	6.15256		MMP1	1.13514	12.1276	4.00839	8.52179e-05	0.00358419	1.2314		CD226	-0.971462	5.51238	-6.43318	8.4686e-10	1.39174e-07	11.9937
IFIT3	1.12356	10.0337	5.2346	4.03712e-07	3.01876e-05	6.14182		CST2	-1.01328	9.93352	-3.96941	9.92617e-05	0.00386754	1.09199		NFAM1	-0.982487	7.19056	-6.43101	8.57025e-10	1.39313e-07	11.9823
KLHDC7B	1.39126	8.96206	5.22775	4.17156e-07	3.0884e-05	6.11085		SLCO4A1	0.946072	6.64075	3.95728	0.000104063	0.00395994	1.04885		PROK2	1.59773	4.74737	6.31162	1.64343e-09	2.61463e-07	11.3582
CD52	0.998362	9.76212	5.22303	4.26653e-07	3.14315e-05	6.08957		PLN	-1.22465	6.73487	-3.9333	0.000114214	0.00421745	0.963877		GFI1	-0.967127	7.18925	-6.29861	1.76347e-09	2.74716e-07	11.2906
AC068775.1	0.960725	5.8962	5.21412	4.45197e-07	3.20092e-05	6.04936		IL36RN	1.16813	8.31896	3.92735	0.000116874	0.00426008	0.942864		CXCL11	-1.85408	9.00213	-6.26965	2.06238e-09	3.11545e-07	11.1406
FEM1B	-0.939573	10.5233	-5.15338	5.94015e-07	3.9574e-05	5.77686		MYOC	-1.24637	4.83687	-3.9269	0.000117077	0.00426008	0.941278		PYHIN1	-1.03365	6.51573	-6.237	2.45915e-09	3.60555e-07	10.9721
GUCA2B	-1.04581	9.07184	-5.1349	6.48179e-07	4.23298e-05	5.69445		LRRN1	-0.950406	5.48959	-3.90089	0.000129433	0.00457604	0.849755		ACSL5	-1.20301	8.24146	-6.23505	2.48518e-09	3.60833e-07	10.962
SEMA6D	-1.42756	6.89885	-5.13191	6.57383e-07	4.26243e-05	5.68113		SPRR2G	1.87332	8.83799	3.86442	0.000148855	0.00496905	0.722305		CXCL10	-1.72695	10.7543	-6.19291	3.11601e-09	4.44507e-07	10.7454
APOC1	0.966296	7.00091	5.11548	7.10271e-07	4.52004e-05	5.60807		HSPB6	-0.963591	7.02862	-3.84013	0.000163294	0.00530542	0.637977		HLA-DQB1	-1.21852	9.77841	-6.17747	3.38443e-09	4.77492e-07	10.6662
ISG15	0.94257	12.6432	5.07398	8.62922e-07	5.35477e-05	5.42431		EPHA7	-0.934091	5.08329	-3.82533	0.000172727	0.00547273	0.586852		GSDMB	-1.16533	7.08911	-6.12831	4.39911e-09	6.14848e-07	10.4152
GZMK	1.12917	7.71613	5.06071	9.181e-07	5.62713e-05	5.36582		PRKAA2	-0.9145	5.12632	-3.80642	0.000185538	0.00576865	0.521741		ADGRG5	-1.22945	5.77414	-6.10013	5.10937e-09	7.01015e-07	10.272
CST7	0.942698	8.16971	5.04424	9.91362e-07	5.97815e-05	5.29339		LCE3A	1.02965	9.25053	3.78469	0.000201368	0.00610843	0.447275		APOC1	-1.19311	7.00091	-6.05535	6.47565e-09	8.64672e-07	10.0452
MSRB3	-0.920345	9.15349	-5.04138	1.00469e-06	6.01004e-05	5.28079		CHL1	-1.09322	6.57567	-3.76736	0.000214905	0.00636416	0.38813		CD52	-1.19922	9.76212	-6.01474	8.02015e-09	1.03504e-06	9.8406
LGALS2	1.01058	8.01994	4.97619	1.35897e-06	7.55515e-05	4.99597		POTEJ	-0.963959	6.37355	-3.7369	0.000240796	0.00672563	0.284788		FCGR1B	-1.02653	7.33861	-6.01454	8.02837e-09	1.03504e-06	9.83962
AKAP6	-0.951386	5.38453	-4.96951	1.40146e-06	7.67168e-05	4.96694		CASQ2	-0.949897	4.43046	-3.70362	0.000272445	0.00721135	0.172702		CCR5	-0.971731	5.71134	-5.98249	9.49859e-09	1.20383e-06	9.67881
SLCO1B7	0.952492	2.89941	4.96007	1.46375e-06	7.87424e-05	4.92596		FGFBP1	0.905038	11.9966	3.66556	0.000313448	0.00793442	0.0455789		FYB1	-1.04862	10.035	-5.96485	1.0417e-08	1.28929e-06	9.59056
TNFSF9	1.01521	8.61988	4.94317	1.58189e-06	8.30078e-05	4.85282		PI3	1.18399	13.1763	3.62733	0.000360432	0.00861065	-0.0809285		CXCL5	1.10363	9.25764	5.96279	1.05294e-08	1.29072e-06	9.5803
NEO1	-0.984562	8.98537	-4.93422	1.64821e-06	8.54365e-05	4.81413		HAND2	-0.917977	5.94279	-3.60831	0.000386207	0.00895223	-0.143436		AC068775.1	-1.14246	5.8962	-5.94438	1.15918e-08	1.38684e-06	9.4884
ITGB3	-1.02243	7.12583	-4.92635	1.70872e-06	8.69182e-05	4.78016		GABRA5	-0.920672	3.96389	-3.58683	0.000417401	0.0093253	-0.213684		CLIC2	-0.978881	8.19951	-5.92762	1.26495e-08	1.4982e-06	9.40493
ARL15	-0.97014	8.34975	-4.89209	1.99814e-06	9.87654e-05	4.6328		CDKN2A	1.30225	8.05843	3.5418	0.000490662	0.0103044	-0.359787		LAIR1	-0.931082	9.18837	-5.91843	1.32692e-08	1.53319e-06	9.35922
TRAT1	0.917647	6.49088	4.80126	3.01384e-06	0.000135351	4.24605		HEPHL1	1.10252	7.63883	3.53062	0.000510634	0.0105623	-0.395802		GBP1	-1.08641	10.571	-5.83959	1.99576e-08	2.19461e-06	8.96921
NEURL3	1.11539	5.57654	4.78842	3.1926e-06	0.000142099	4.19186		LCE3D	1.25803	9.7603	3.48548	0.000599285	0.0115942	-0.540175		HLA-DQB2	-0.903491	9.83819	-5.77516	2.77844e-08	2.98932e-06	8.65325
MXRA5	-1.04109	10.5283	-4.78465	3.24701e-06	0.000143339	4.17597		S100A7A	1.1769	6.03261	3.47953	0.000612012	0.0117342	-0.559112		PTGS2	1.6015	8.46266	5.74123	3.30403e-08	3.45537e-06	8.48786
CIP2A	1.12475	5.5666	4.76141	3.60298e-06	0.000152642	4.07818		IL1R2	0.970955	8.41484	3.47831	0.000614645	0.0117545	-0.56298		APOE	-0.949419	11.7532	-5.7204	3.67356e-08	3.78883e-06	8.38667
FOXP2	-0.925817	7.19273	-4.72314	4.27243e-06	0.000175533	3.91805		LCE3E	1.00491	9.3584	3.39316	0.000827375	0.0140767	-0.830374		CXCL13	-1.74949	9.25666	-5.70633	3.94557e-08	4.04151e-06	8.31851
IRF8	0.917666	7.99483	4.69872	4.76084e-06	0.00019037	3.81639		APOBEC3A	1.30514	8.1804	3.359	0.000930676	0.0150794	-0.936		IL15	-0.959006	6.6713	-5.66715	4.81138e-08	4.86177e-06	8.12923
LAMP3	0.967538	9.90188	4.6645	5.53655e-06	0.000211222	3.67467		TNNT1	0.954479	9.43796	3.34743	0.000968297	0.0154267	-0.971547		RTP4	-1.28406	9.46166	-5.64743	5.31484e-08	5.33446e-06	8.03431
RASL12	-1.04601	6.70243	-4.65973	5.65412e-06	0.000215159	3.65495		MMP10	1.24115	9.2199	3.31366	0.00108639	0.0163945	-1.07469		IL1A	1.8324	8.76515	5.58314	7.3391e-08	6.99084e-06	7.72661
CLSTN2	-1.04484	6.15884	-4.63957	6.17711e-06	0.000229981	3.57194		FOXA1	-0.924443	8.46395	-3.24914	0.00135018	0.0187136	-1.26915		IKZF3	-1.11896	6.93671	-5.57718	7.56079e-08	7.06698e-06	7.69825
METTL24	-1.17273	5.67895	-4.62266	6.65158e-06	0.000241262	3.50252		S100A12	0.973271	10.0446	3.19203	0.00163217	0.0209521	-1.43842		TRIM22	-0.900709	10.4358	-5.57308	7.71749e-08	7.16864e-06	7.6787
IL12RB2	1.10703	7.42929	4.54432	9.34778e-06	0.00030657	3.18354		SPINK6	1.21138	6.23762	2.97316	0.00329596	0.0326648	-2.06185		CXCL3	1.23393	6.93755	5.5685	7.89567e-08	7.28887e-06	7.65694
ROBO2	-0.944242	5.26528	-4.53143	9.88212e-06	0.000318507	3.13147										FCRL3	-1.20363	6.32019	-5.5344	9.3574e-08	8.43011e-06	7.49508
RARB	-0.952124	7.47891	-4.52352	1.02244e-05	0.000327422	3.09958										CST7	-1.0627	8.16971	-5.45149	1.40991e-07	1.20487e-05	7.10465
FLNC	-1.11403	9.27047	-4.51524	1.05947e-05	0.000331474	3.06626										EPSTI1	-0.98723	10.2939	-5.44376	1.46458e-07	1.23744e-05	7.06843
PRKG2	-0.912342	5.68961	-4.43661	1.48191e-05	0.000425373	2.75226										CD5	-1.12345	7.27107	-5.43291	1.5447e-07	1.29781e-05	7.01773
SLITRK3	-1.00643	5.27873	-4.43264	1.5071e-05	0.000430127	2.7365										AIM2	-1.64119	9.5316	-5.43004	1.56657e-07	1.30883e-05	7.00435
SAA2-SAA4	1.31843	5.08704	4.42882	1.53165e-05	0.000432639	2.72139										EOMES	-1.00305	5.36396	-5.36962	2.10463e-07	1.70133e-05	6.72339
MFAP5	-1.17609	9.90599	-4.4248	1.55794e-05	0.000435497	2.70548										MMP10	2.26583	9.2199	5.33789	2.45529e-07	1.96357e-05	6.57682
SAA2	1.38753	6.84487	4.35454	2.09361e-05	0.000530677	2.42936										IL24	0.913078	7.91942	5.32848	2.56989e-07	2.0443e-05	6.53343
CFAP45	0.926668	4.97982	4.22606	3.56131e-05	0.000764122	1.93393										HLA-DRB5	-1.13591	11.2997	-5.3178	2.70609e-07	2.12998e-05	6.48433
ABCC9	-0.955022	6.6985	-4.18437	4.22048e-05	0.000856409	1.77582										TMEM229B	-1.15197	7.09232	-5.29711	2.99044e-07	2.31721e-05	6.38934
SPIRE2	1.0424	7.1786	4.17824	4.32677e-05	0.000869715	1.75267										MUC16	-1.59961	5.46899	-5.2943	3.03112e-07	2.33662e-05	6.3765
CHL1	-1.3171	6.57567	-4.17759	4.33808e-05	0.000870818	1.75025										TLR3	-1.05586	7.65616	-5.28146	3.2245e-07	2.46033e-05	6.31772
ADAMTS12	-0.939976	9.62014	-4.14683	4.91228e-05	0.000956552	1.63461										IRF8	-1.07253	7.99483	-5.26486	3.49226e-07	2.63771e-05	6.24191
SAA1	1.24436	10.2514	4.11375	5.61065e-05	0.00105411	1.51105										ATP8B4	-0.912793	6.00546	-5.25427	3.67427e-07	2.74743e-05	6.19363
FAM171B	-0.910824	7.20741	-4.09846	5.96468e-05	0.00110354	1.45419										DLX2	1.46965	5.69751	5.23313	4.06561e-07	3.02493e-05	6.09748
SH3GL3	0.963764	6.63459	4.09025	6.16335e-05	0.00113235	1.42376										FGL2	-1.29926	7.33431	-5.22351	4.25684e-07	3.15154e-05	6.05382
RAB39B	0.95443	4.69115	4.07027	6.67364e-05	0.00119813	1.3499										CD48	-0.929146	8.2389	-5.19324	4.91719e-07	3.58715e-05	5.91686
HPSE2	-1.05968	5.63433	-4.0454	7.36523e-05	0.00128907	1.25838										BST2	-1.05244	11.4986	-5.13591	6.45115e-07	4.57237e-05	5.65913
ST8SIA2	-1.01728	4.64983	-4.03699	7.61407e-05	0.00132251	1.22755										ECEL1	-0.938792	5.20212	-5.04418	9.91644e-07	6.77171e-05	5.25138
GXYLT2	-0.941012	8.84045	-3.99054	9.13981e-05	0.00151369	1.05821										LGALS2	-1.05784	8.01994	-4.99379	1.25286e-06	8.40201e-05	5.02982
PLCB4	-0.990445	7.0207	-3.96998	9.90435e-05	0.0016065	0.983781										MMP3	1.83846	8.72346	4.96123	1.45593e-06	9.59183e-05	4.88755
PLCH1	0.95279	5.79296	3.92045	0.000120032	0.00182612	0.805867										CSF3	1.35464	6.87455	4.93638	1.63194e-06	0.000104745	4.7795
LRRN1	-1.0295	5.48959	-3.88917	0.000135393	0.00197735	0.6945										KLHDC7B	-1.36274	8.96206	-4.90909	1.84907e-06	0.000118175	4.66128
RBM11	1.07624	4.56594	3.75568	0.000224507	0.00279298	0.227815										TMPRSS3	-1.21384	4.44271	-4.84294	2.49751e-06	0.00015245	4.37694
PCDHB4	-0.912265	6.17298	-3.72307	0.000253497	0.00305483	0.115995										CXCL1	1.23997	10.9159	4.65133	5.86661e-06	0.000333594	3.57066
DLX3	-0.916405	7.14004	-3.70919	0.000266887	0.00317504	0.0686317										TRPV3	1.12607	5.64687	4.62687	6.53038e-06	0.00036441	3.46962
RNFT2	0.932638	6.27706	3.70465	0.000271405	0.00321112	0.0531921										IFIT3	-1.03494	10.0337	-4.62259	6.65383e-06	0.000369918	3.45197
CCL8	0.975317	6.92863	3.67213	0.000305975	0.00350637	-0.0570355										IL11	1.15773	8.20252	4.56968	8.37677e-06	0.000452255	3.23506
CST2	-0.997076	9.93352	-3.59501	0.00040525	0.00426197	-0.314968										MICB	-0.978877	7.48023	-4.56562	8.52539e-06	0.000458623	3.21851
ABI3BP	-0.906672	6.57222	-3.59226	0.000409308	0.00428956	-0.324103										KLRD1	-0.951362	6.44425	-4.55565	8.90122e-06	0.000477125	3.17789
RTP3	0.991188	4.23955	3.57771	0.00043136	0.00446435	-0.372197										EDIL3	1.46104	7.45543	4.50119	1.1253e-05	0.000584338	2.95729
SCN7A	-1.02803	5.26847	-3.54732	0.000481067	0.00483492	-0.472088										PLCH1	-1.13868	5.79296	-4.49181	1.17142e-05	0.000604091	2.91951
MUC16	1.02681	5.46899	3.54488	0.000485276	0.00484621	-0.480062										SLAMF6	-1.07269	7.22508	-4.47141	1.27809e-05	0.000647925	2.83758
IGSF11	-0.906402	6.3465	-3.52896	0.000513651	0.00503385	-0.532066										KLRB1	-0.960046	6.937	-4.45917	1.34652e-05	0.000675746	2.78855
MESP1	1.00146	4.86863	3.42096	0.000751339	0.00654413	-0.879386										ODC1	0.991107	12.2052	4.45767	1.35515e-05	0.000677804	2.78255
HSPB6	-0.925902	7.02862	-3.39621	0.000818679	0.00698821	-0.957594										MSX2	1.07597	5.81409	4.43734	1.47736e-05	0.000731585	2.70142
POTEJ	-0.934521	6.37355	-3.33441	0.00101233	0.00812201	-1.15074										GPR174	-1.07752	6.25152	-4.40444	1.69784e-05	0.000817455	2.57077
SLCO1B1	1.02115	4.87319	3.32896	0.00103133	0.00821346	-1.16764										RAB39B	-1.07536	4.69115	-4.39657	1.75514e-05	0.000835929	2.53961
SOSTDC1	-1.37718	7.85694	-3.24963	0.00134797	0.00994893	-1.41051										IL36B	1.18246	6.40486	4.39505	1.76642e-05	0.000838629	2.53359
KCNH1	-1.04182	4.81938	-3.21046	0.00153572	0.0109521	-1.52851										NRG1	1.20502	8.42703	4.39247	1.78571e-05	0.000845102	2.5234
TFPI2	0.96535	6.66555	3.10125	0.00219469	0.0140203	-1.8506										HEPHL1	1.5495	7.63883	4.37841	1.89442e-05	0.000885345	2.46793
SFRP4	-1.16071	7.83669	-3.06185	0.00249064	0.0152529	-1.96434										MMP1	1.38786	12.1276	4.32441	2.37393e-05	0.00107298	2.25628
RAB3B	-0.939434	6.46486	-2.98446	0.00318155	0.018209	-2.18386										ESM1	1.04958	6.77034	4.27565	2.90523e-05	0.00125571	2.06702
GAL	0.998016	8.13363	2.97047	0.00332372	0.01875	-2.22297										BTLA	-0.910196	5.03323	-4.27213	2.94776e-05	0.00126314	2.0534
GSTM3	-0.964379	7.73154	-2.93531	0.0037074	0.0201396	-2.32059										HNF4G	-0.901635	4.04242	-4.26689	3.01202e-05	0.00128699	2.03321
CST1	-0.940931	11.2813	-2.87493	0.00446201	0.0230022	-2.48571										CXCL2	0.925609	8.52573	4.24684	3.27083e-05	0.00137789	1.95602
SHISA2	-1.00488	7.8863	-2.79849	0.00561775	0.0269793	-2.69023										TRPA1	0.916559	4.1933	4.16167	4.62674e-05	0.00186262	1.63164
CSAG1	1.04185	8.05504	2.69656	0.00758113	0.0333231	-2.95498										IL36G	1.74944	9.33411	4.14856	4.87819e-05	0.00194025	1.5822
PADI3	-0.942931	7.45989	-2.62153	0.00940156	0.0389474	-3.144										NUP210	-0.959358	8.39253	-4.14479	4.95288e-05	0.00194922	1.568
CSAG3	0.929305	7.34171	2.53666	0.0119266	0.0465456	-3.35182										AREG	1.1883	10.1176	4.10398	5.83453e-05	0.00222024	1.41503
MMP10	-1.02468	9.2199	-2.51795	0.0125588	0.0482822	-3.39677										NSUN7	-0.902821	6.49969	-4.0796	6.43036e-05	0.00241623	1.3243
																EBI3	-0.90015	6.39529	-4.05042	7.22018e-05	0.0026272	1.21626
																ZNF385B	-0.973691	4.55735	-4.00043	8.79226e-05	0.00307216	1.03273
																CDH13	0.935048	8.40381	3.95871	0.000103485	0.0034778	0.881048
																COL5A3	1.01861	7.86869	3.94374	0.000109682	0.00365322	0.826958
																DLX1	1.12655	6.977	3.85986	0.000151468	0.00466288	0.527109
																TRIM31	-0.924557	5.77373	-3.82556	0.000172577	0.0052034	0.4061
																TNFAIP6	0.929134	9.16393	3.80514	0.000186441	0.0054671	0.334481
																IL36RN	1.27513	8.31896	3.78288	0.000202742	0.00585331	0.256835
																FAM167A	0.939801	6.17117	3.77865	0.000205991	0.00591284	0.242117
																IL12RB2	-0.941499	7.42929	-3.7052	0.000270852	0.0071692	-0.0110929
																SPRR4	1.6847	7.51628	3.63738	0.000347474	0.00863853	-0.241054
																IRX6	-1.01525	6.07508	-3.61706	0.000374141	0.00905384	-0.309221
																IRX4	0.958508	10.3403	3.57903	0.000429314	0.00993868	-0.435919
																RBM11	-1.06919	4.56594	-3.57698	0.000432493	0.00999681	-0.442711
																PTHLH	1.05439	11.839	3.57469	0.000436076	0.0100331	-0.450304
																MUC4	-1.28461	8.24767	-3.55465	0.000468609	0.0106344	-0.516508
																ALOXE3	0.91422	6.58253	3.5494	0.000477502	0.0107546	-0.533798
																ADAMTS8	-0.973091	5.77723	-3.50751	0.000554367	0.0120502	-0.670967
																MESP1	-1.06548	4.86863	-3.48933	0.000591205	0.012685	-0.730036
																SERPINB7	0.955374	8.30564	3.46079	0.000653693	0.0135401	-0.822208
																NLRP10	1.05176	4.41475	3.4539	0.0006697	0.0137508	-0.844388
																UGT3A2	-0.982306	3.91279	-3.45025	0.000678305	0.0138391	-0.856091
																SPRR2G	1.88507	8.83799	3.43132	0.000724701	0.0145671	-0.916716
																COMP	-0.945426	9.04298	-3.29881	0.00114248	0.0202199	-1.33267
																RIBC2	-0.916558	6.45148	-3.27688	0.00123019	0.0211466	-1.40006
																KRT34	0.95837	5.52722	3.27597	0.00123398	0.0211873	-1.40286
																HOXB13	-1.22806	4.92861	-3.27161	0.0012522	0.0213288	-1.41621
																KRT6B	0.967015	12.9695	3.23648	0.0014085	0.0230462	-1.52324
																TNFRSF17	-0.922066	6.15476	-3.13656	0.00195746	0.0291844	-1.82186
																S100A12	1.08175	10.0446	3.13055	0.00199608	0.0294682	-1.83955
																DES	-1.18128	10.5955	-3.08125	0.00234061	0.0329293	-1.98351
																LCE3A	0.928892	9.25053	3.01277	0.00291057	0.0380831	-2.18001
																RSPO4	-0.936081	4.2342	-2.9608	0.00342553	0.0421636	-2.32647
																RAB3B	0.967907	6.46486	2.94792	0.0035654	0.043456	-2.36239
																LCE2B	1.09503	4.92305	2.90246	0.00410209	0.0480773	-2.48805

## Sheet: S5
Table S5. ICI signature genes A and B
Gene	ICI-signature-group
EDIL3	A
ACY3	A
AIM2	A
GRXCR1	A
CCL4L2	A
OASL	A
IFIT3	A
FEM1B	A
GUCA2B	A
ISG15	A
SLCO1B7	A
TNFSF9	A
ARL15	A
IL12RB2	A
SAA2	A
CFAP45	A
ADAMTS12	A
SAA1	A
SH3GL3	A
ST8SIA2	A
DLX3	A
CCL8	A
RTP3	A
SLCO1B1	A
SOSTDC1	A
KCNH1	A
TFPI2	A
RAB3B	A
GAL	A
GSTM3	A
CSAG1	A
PADI3	A
CSAG3	A
MMP10	A
IL1B	A
CSF2	A
CXCL3	A
PROK2	A
CSF3	A
CXCL8	A
PPBP	A
IL1A	A
IL24	A
CXCL2	A
CXCL1	A
IL11	A
PGF	A
CYP27B1	A
IL36G	A
MMP3	A
PTGS2	A
RGS20	A
AREG	A
G0S2	A
IL6	A
UPP1	A
IL17C	A
IL13RA2	A
DEFB4A	A
LY6K	A
EREG	A
PTHLH	A
MMP1	A
SLCO4A1	A
IL36RN	A
SPRR2G	A
LCE3A	A
FGFBP1	A
PI3	A
CDKN2A	A
HEPHL1	A
LCE3D	A
S100A7A	A
IL1R2	A
LCE3E	A
APOBEC3A	A
TNNT1	A
S100A12	A
SPINK6	A
IER3	A
CXCL5	A
DLX2	A
TRPV3	A
ODC1	A
MSX2	A
IL36B	A
NRG1	A
ESM1	A
TRPA1	A
CDH13	A
COL5A3	A
DLX1	A
TNFAIP6	A
FAM167A	A
SPRR4	A
IRX4	A
ALOXE3	A
SERPINB7	A
NLRP10	A
KRT34	A
KRT6B	A
LCE2B	A
IFNG	B
GZMH	B
NKG7	B
GZMB	B
CD8A	B
PRF1	B
FASLG	B
PDCD1	B
CXCR3	B
JAKMIP1	B
ETV7	B
GNLY	B
KIR2DL4	B
CD3D	B
IRF1	B
CD244	B
PSMB10	B
PTPN22	B
CD8B	B
GZMA	B
CXCL9	B
HCST	B
CXCR6	B
CALHM6	B
KLRC1	B
SH2D1A	B
TIGIT	B
TMIGD2	B
CTSW	B
PTPN7	B
SCML4	B
CIITA	B
CD96	B
DGKI	B
ICOS	B
GPR171	B
MICB	B
CXCL11	B
SECTM1	B
CCL5	B
TPM1	B
CRTAM	B
ACSL5	B
GBP1	B
CD247	B
ANTXR1	B
SLC2A10	B
CD5	B
PDGFRA	B
GBP4	B
THEMIS	B
GSDMB	B
TMEM229B	B
TMPRSS3	B
HLA-DOA	B
GALNT15	B
CCDC80	B
PRELP	B
BNC2	B
EOMES	B
CXCL10	B
RTP4	B
SH2B2	B
KIT	B
EPSTI1	B
DCN	B
TNFRSF19	B
CXCL13	B
KLHDC7B	B
CD52	B
AC068775.1	B
SEMA6D	B
APOC1	B
GZMK	B
CST7	B
MSRB3	B
LGALS2	B
AKAP6	B
NEO1	B
ITGB3	B
TRAT1	B
NEURL3	B
MXRA5	B
CIP2A	B
FOXP2	B
IRF8	B
LAMP3	B
RASL12	B
CLSTN2	B
METTL24	B
ROBO2	B
RARB	B
FLNC	B
PRKG2	B
SLITRK3	B
SAA2-SAA4	B
MFAP5	B
ABCC9	B
SPIRE2	B
CHL1	B
FAM171B	B
RAB39B	B
HPSE2	B
GXYLT2	B
PLCB4	B
PLCH1	B
LRRN1	B
RBM11	B
PCDHB4	B
RNFT2	B
CST2	B
ABI3BP	B
SCN7A	B
MUC16	B
IGSF11	B
MESP1	B
HSPB6	B
POTEJ	B
SFRP4	B
CST1	B
SHISA2	B
ELN	B
PPP1R12B	B
HTR2B	B
COMP	B
ANK2	B
SORBS1	B
LMOD1	B
MYH11	B
MGP	B
SYNPO2	B
CYP1B1	B
PRKAR2B	B
OGN	B
CPXM2	B
RNF150	B
CHRDL1	B
MOXD1	B
SYNM	B
ACTG2	B
LGI2	B
PRUNE2	B
OMD	B
SELENOP	B
CDH19	B
ZDHHC15	B
SMOC2	B
PTGIS	B
AFF3	B
CILP	B
PPP1R9A	B
DES	B
BMP3	B
ATP1A2	B
PLN	B
MYOC	B
EPHA7	B
PRKAA2	B
CASQ2	B
HAND2	B
GABRA5	B
FOXA1	B
SIRPG	B
CD2	B
HLA-DMA	B
IL18BP	B
HLA-DRB1	B
ZAP70	B
KLRC4	B
UBA7	B
HLA-DRA	B
IL2RB	B
HLA-DPB1	B
APOL3	B
STAT1	B
ZNF683	B
GNGT2	B
C1QC	B
ARRDC5	B
SIGLEC8	B
C1QA	B
IL2RG	B
SAMD3	B
HLA-DMB	B
HLA-DQA2	B
KRT86	B
GIMAP7	B
SPOCK2	B
CD226	B
NFAM1	B
GFI1	B
PYHIN1	B
HLA-DQB1	B
ADGRG5	B
FCGR1B	B
CCR5	B
FYB1	B
CLIC2	B
LAIR1	B
HLA-DQB2	B
APOE	B
IL15	B
IKZF3	B
TRIM22	B
FCRL3	B
HLA-DRB5	B
TLR3	B
ATP8B4	B
FGL2	B
CD48	B
BST2	B
ECEL1	B
KLRD1	B
SLAMF6	B
KLRB1	B
GPR174	B
BTLA	B
HNF4G	B
NUP210	B
NSUN7	B
EBI3	B
ZNF385B	B
TRIM31	B
IRX6	B
MUC4	B
ADAMTS8	B
UGT3A2	B
RIBC2	B
HOXB13	B
TNFRSF17	B
RSPO4	B

## Sheet: S6
Table S6. Gene Ontology (GO) enrichment analysis of ICI signature genes A and ICI signature genes B
GO functional enrichment analysis of ICI signature genes A											GO functional enrichment analysis of ICI signature genes B
ONTOLOGY	ID	Description	GeneRatio	BgRatio	pvalue	p.adjust	qvalue	geneID	Count		ONTOLOGY	ID	Description	GeneRatio	BgRatio	pvalue	p.adjust	qvalue	geneID	Count
BP	GO:0071222	cellular response to lipopolysaccharide	11/48	205/18670	3.38541e-12	2.18345e-09	1.67965e-09	IL1B/CSF2/CXCL3/CSF3/CXCL8/PPBP/IL24/CXCL1/IL36G/IL36RN/IL36B	11		BP	GO:0003012	muscle system process	11/48	465/18670	2.00099e-08	1.68542e-05	1.38125e-05	SCN7A/PPP1R12B/HTR2B/COMP/ANK2/SORBS1/LMOD1/MYH11/SYNM/DES/HAND2	11
BP	GO:0071219	cellular response to molecule of bacterial origin	11/48	212/18670	4.88005e-12	2.18345e-09	1.67965e-09	IL1B/CSF2/CXCL3/CSF3/CXCL8/PPBP/IL24/CXCL1/IL36G/IL36RN/IL36B	11		BP	GO:0006936	muscle contraction	10/48	360/18670	2.13886e-08	1.68542e-05	1.38125e-05	SCN7A/PPP1R12B/HTR2B/COMP/ANK2/SORBS1/LMOD1/MYH11/SYNM/DES	10
BP	GO:0030593	neutrophil chemotaxis	9/48	104/18670	5.08173e-12	2.18345e-09	1.67965e-09	IL1B/CXCL3/CXCL8/PPBP/CXCL1/IL36G/IL36RN/S100A12/IL36B	9		BP	GO:0043062	extracellular structure organization	8/48	422/18670	1.08952e-05	0.0057236	0.00469066	HPSE2/ELN/COMP/MYH11/CYP1B1/SMOC2/SPOCK2/APOE	8
BP	GO:0030216	keratinocyte differentiation	12/48	305/18670	1.19984e-11	3.46e-09	2.66165e-09	CYP27B1/EREG/SPRR2G/LCE3A/PI3/LCE3D/LCE3E/SPINK6/SPRR4/KRT34/KRT6B/LCE2B	12		BP	GO:0030198	extracellular matrix organization	7/48	368/18670	4.00901e-05	0.0157955	0.0129449	HPSE2/ELN/COMP/MYH11/CYP1B1/SMOC2/SPOCK2	7
BP	GO:0071216	cellular response to biotic stimulus	11/48	236/18670	1.56128e-11	3.46e-09	2.66165e-09	IL1B/CSF2/CXCL3/CSF3/CXCL8/PPBP/IL24/CXCL1/IL36G/IL36RN/IL36B	11		BP	GO:0019934	cGMP-mediated signaling	3/48	33/18670	8.24247e-05	0.0259803	0.0212916	HTR2B/PRKAR2B/APOE	3
BP	GO:1990266	neutrophil migration	9/48	118/18670	1.61055e-11	3.46e-09	2.66165e-09	IL1B/CXCL3/CXCL8/PPBP/CXCL1/IL36G/IL36RN/S100A12/IL36B	9		BP	GO:0031032	actomyosin structure organization	5/48	199/18670	0.000154395	0.0405545	0.0332356	ELN/SORBS1/LMOD1/MYH11/PPP1R9A	5
BP	GO:0071621	granulocyte chemotaxis	9/48	123/18670	2.3482e-11	4.29946e-09	3.30741e-09	IL1B/CXCL3/CXCL8/PPBP/CXCL1/IL36G/IL36RN/S100A12/IL36B	9		BP	GO:0051209	release of sequestered calcium ion into cytosol	4/48	124/18670	0.000287721	0.0558931	0.0458061	FASLG/PLCH1/HTR2B/ANK2	4
BP	GO:0043588	skin development	13/48	419/18670	2.88052e-11	4.29946e-09	3.30741e-09	CYP27B1/EREG/SPRR2G/LCE3A/PI3/LCE3D/LCE3E/SPINK6/SPRR4/ALOXE3/KRT34/KRT6B/LCE2B	13		BP	GO:0051283	negative regulation of sequestering of calcium ion	4/48	126/18670	0.000305827	0.0558931	0.0458061	FASLG/PLCH1/HTR2B/ANK2	4
BP	GO:0032496	response to lipopolysaccharide	12/48	330/18670	3.00195e-11	4.29946e-09	3.30741e-09	IL1B/CSF2/CXCL3/CSF3/CXCL8/PPBP/IL24/CXCL1/CYP27B1/IL36G/IL36RN/IL36B	12		BP	GO:0051282	regulation of sequestering of calcium ion	4/48	128/18670	0.000324736	0.0558931	0.0458061	FASLG/PLCH1/HTR2B/ANK2	4
BP	GO:0002237	response to molecule of bacterial origin	12/48	343/18670	4.69832e-11	6.05613e-09	4.65875e-09	IL1B/CSF2/CXCL3/CSF3/CXCL8/PPBP/IL24/CXCL1/CYP27B1/IL36G/IL36RN/IL36B	12		BP	GO:0051208	sequestering of calcium ion	4/48	131/18670	0.000354652	0.0558931	0.0458061	FASLG/PLCH1/HTR2B/ANK2	4
BP	GO:0009913	epidermal cell differentiation	12/48	358/18670	7.70589e-11	8.66611e-09	6.66651e-09	CYP27B1/EREG/SPRR2G/LCE3A/PI3/LCE3D/LCE3E/SPINK6/SPRR4/KRT34/KRT6B/LCE2B	12		BP	GO:0055081	anion homeostasis	3/48	58/18670	0.000445595	0.0596466	0.0488822	FASLG/PRKAA2/APOE	3
BP	GO:0097530	granulocyte migration	9/48	141/18670	8.06775e-11	8.66611e-09	6.66651e-09	IL1B/CXCL3/CXCL8/PPBP/CXCL1/IL36G/IL36RN/S100A12/IL36B	9		BP	GO:0097553	calcium ion transmembrane import into cytosol	4/48	140/18670	0.000456235	0.0596466	0.0488822	FASLG/PLCH1/HTR2B/ANK2	4
BP	GO:0008544	epidermis development	13/48	464/18670	1.02033e-10	1.0117e-08	7.78259e-09	CYP27B1/EREG/PTHLH/SPRR2G/LCE3A/PI3/LCE3D/LCE3E/SPINK6/SPRR4/KRT34/KRT6B/LCE2B	13		BP	GO:1900272	negative regulation of long-term synaptic potentiation	2/48	13/18670	0.000495816	0.0596466	0.0488822	PPP1R9A/APOE	2
BP	GO:0097529	myeloid leukocyte migration	10/48	210/18670	1.17879e-10	1.08533e-08	8.349e-09	IL1B/CXCL3/CXCL8/PPBP/CXCL1/PGF/IL36G/IL36RN/S100A12/IL36B	10		BP	GO:0051017	actin filament bundle assembly	4/48	153/18670	0.000637454	0.0596466	0.0488822	ELN/SORBS1/SYNPO2/PPP1R9A	4
BP	GO:0030595	leukocyte chemotaxis	10/48	224/18670	2.22009e-10	1.786e-08	1.3739e-08	IL1B/CXCL3/CXCL8/PPBP/CXCL1/PGF/IL36G/IL36RN/S100A12/IL36B	10		BP	GO:1901617	organic hydroxy compound biosynthetic process	5/48	271/18670	0.000638523	0.0596466	0.0488822	PLCB4/PLCH1/PRKAA2/HAND2/APOE	5
BP	GO:0031424	keratinization	10/48	224/18670	2.22009e-10	1.786e-08	1.3739e-08	SPRR2G/LCE3A/PI3/LCE3D/LCE3E/SPINK6/SPRR4/KRT34/KRT6B/LCE2B	10		BP	GO:1902105	regulation of leukocyte differentiation	5/48	272/18670	0.000649236	0.0596466	0.0488822	CD2/ZNF683/C1QC/NFAM1/FGL2	5
BP	GO:0060326	cell chemotaxis	11/48	304/18670	2.35546e-10	1.786e-08	1.3739e-08	IL1B/CXCL3/CXCL8/PPBP/CXCL1/PGF/IL36G/DEFB4A/IL36RN/S100A12/IL36B	11		BP	GO:0055089	fatty acid homeostasis	2/48	15/18670	0.000665258	0.0596466	0.0488822	PRKAA2/APOE	2
BP	GO:0019730	antimicrobial humoral response	8/48	122/18670	7.9945e-10	5.72495e-08	4.40399e-08	CXCL3/CXCL8/PPBP/CXCL1/DEFB4A/IL36RN/PI3/S100A12	8		BP	GO:0061572	actin filament bundle organization	4/48	157/18670	0.000702202	0.0596466	0.0488822	ELN/SORBS1/SYNPO2/PPP1R9A	4
BP	GO:0018149	peptide cross-linking	6/48	60/18670	9.41785e-09	6.38927e-07	4.91502e-07	LCE3A/PI3/LCE3D/LCE3E/SPRR4/LCE2B	6		BP	GO:0060402	calcium ion transport into cytosol	4/48	158/18670	0.00071909	0.0596466	0.0488822	FASLG/PLCH1/HTR2B/ANK2	4
BP	GO:0061844	antimicrobial humoral immune response mediated by antimicrobial peptide	6/48	73/18670	3.12291e-08	2.01272e-06	1.54831e-06	CXCL3/CXCL8/PPBP/CXCL1/DEFB4A/S100A12	6		BP	GO:0019932	second-messenger-mediated signaling	6/48	439/18670	0.000868804	0.0673457	0.0551918	CXCR3/HTR2B/ANK2/PRKAR2B/PPP1R9A/APOE	6
BP	GO:0050900	leukocyte migration	11/48	499/18670	4.11715e-08	2.52714e-06	1.94404e-06	IL1B/CXCL3/CXCL8/PPBP/CXCL1/PGF/IL36G/MMP1/IL36RN/S100A12/IL36B	11		BP	GO:0045619	regulation of lymphocyte differentiation	4/48	169/18670	0.000924332	0.0673457	0.0551918	CD2/ZNF683/NFAM1/FGL2	4
BP	GO:0006959	humoral immune response	9/48	356/18670	2.6226e-07	1.5366e-05	1.18205e-05	IL1B/CXCL3/CXCL8/PPBP/CXCL1/DEFB4A/IL36RN/PI3/S100A12	9		BP	GO:0060401	cytosolic calcium ion transport	4/48	171/18670	0.000965648	0.0673457	0.0551918	FASLG/PLCH1/HTR2B/ANK2	4
BP	GO:0070268	cornification	6/48	112/18670	4.07043e-07	2.28121e-05	1.75485e-05	SPRR2G/PI3/LCE3D/SPINK6/KRT34/KRT6B	6		BP	GO:0048844	artery morphogenesis	3/48	76/18670	0.000982838	0.0673457	0.0551918	COMP/HAND2/APOE	3
BP	GO:0050731	positive regulation of peptidyl-tyrosine phosphorylation	7/48	192/18670	5.62041e-07	3.01863e-05	2.32212e-05	CSF2/CSF3/IL24/IL11/AREG/EREG/NRG1	7		BP	GO:0046165	alcohol biosynthetic process	4/48	175/18670	0.00105216	0.0681743	0.0558709	PLCB4/PLCH1/PRKAA2/APOE	4
BP	GO:0051781	positive regulation of cell division	5/48	87/18670	2.86074e-06	0.0001475	0.000113466	IL1B/PPBP/IL1A/PGF/EREG	5		BP	GO:0006874	cellular calcium ion homeostasis	6/48	458/18670	0.00108144	0.0681743	0.0558709	FASLG/CXCR3/PLCH1/HTR2B/ANK2/APOE	6
BP	GO:0050730	regulation of peptidyl-tyrosine phosphorylation	7/48	256/18670	3.82644e-06	0.000189703	0.000145931	CSF2/CSF3/IL24/IL11/AREG/EREG/NRG1	7		BP	GO:0055074	calcium ion homeostasis	6/48	471/18670	0.0012486	0.0719411	0.0589579	FASLG/CXCR3/PLCH1/HTR2B/ANK2/APOE	6
BP	GO:0032755	positive regulation of interleukin-6 production	5/48	96/18670	4.6513e-06	0.000222056	0.00017082	IL1B/IL36G/EREG/IL36RN/IL36B	5		BP	GO:0046889	positive regulation of lipid biosynthetic process	3/48	84/18670	0.0013131	0.0719411	0.0589579	HTR2B/SORBS1/APOE	3
BP	GO:0001819	positive regulation of cytokine production	8/48	464/18670	2.15971e-05	0.000994237	0.000764829	IL1B/CSF2/IL1A/IL36G/EREG/IL36RN/IL36B/SERPINB7	8		BP	GO:0055001	muscle cell development	4/48	186/18670	0.001318	0.0719411	0.0589579	COMP/ANK2/LMOD1/MYH11	4
BP	GO:1904018	positive regulation of vasculature development	6/48	230/18670	2.60775e-05	0.0011591	0.000891653	IL1B/CXCL8/IL1A/PGF/FGFBP1/SERPINB7	6		BP	GO:0007204	positive regulation of cytosolic calcium ion concentration	5/48	319/18670	0.00132379	0.0719411	0.0589579	FASLG/CXCR3/PLCH1/HTR2B/ANK2	5
BP	GO:0018108	peptidyl-tyrosine phosphorylation	7/48	363/18670	3.67539e-05	0.00157919	0.00121481	CSF2/CSF3/IL24/IL11/AREG/EREG/NRG1	7		BP	GO:0051000	positive regulation of nitric-oxide synthase activity	2/48	22/18670	0.00144686	0.0755557	0.0619201	HTR2B/APOE	2
BP	GO:0018212	peptidyl-tyrosine modification	7/48	366/18670	3.87269e-05	0.00161029	0.00123873	CSF2/CSF3/IL24/IL11/AREG/EREG/NRG1	7		BP	GO:0051235	maintenance of location	5/48	330/18670	0.00153729	0.0755557	0.0619201	FASLG/PLCH1/HTR2B/ANK2/APOE	5
BP	GO:0032675	regulation of interleukin-6 production	5/48	152/18670	4.32379e-05	0.00174168	0.00133981	IL1B/IL36G/EREG/IL36RN/IL36B	5		BP	GO:0072503	cellular divalent inorganic cation homeostasis	6/48	493/18670	0.00157596	0.0755557	0.0619201	FASLG/CXCR3/PLCH1/HTR2B/ANK2/APOE	6
BP	GO:0032635	interleukin-6 production	5/48	161/18670	5.68731e-05	0.0022215	0.00170891	IL1B/IL36G/EREG/IL36RN/IL36B	5		BP	GO:0032959	inositol trisphosphate biosynthetic process	2/48	23/18670	0.00158207	0.0755557	0.0619201	PLCB4/PLCH1	2
BP	GO:0051302	regulation of cell division	5/48	168/18670	6.96045e-05	0.00263883	0.00202995	IL1B/PPBP/IL1A/PGF/EREG	5		BP	GO:0046890	regulation of lipid biosynthetic process	4/48	198/18670	0.00165813	0.0768594	0.0629885	HTR2B/SORBS1/PRKAA2/APOE	4
BP	GO:0070098	chemokine-mediated signaling pathway	4/48	88/18670	7.65282e-05	0.00281842	0.00216811	CXCL3/CXCL8/PPBP/CXCL1	4		BP	GO:0050857	positive regulation of antigen receptor-mediated signaling pathway	2/48	24/18670	0.00172307	0.0775872	0.063585	CD226/NFAM1	2
BP	GO:1901342	regulation of vasculature development	7/48	422/18670	9.48688e-05	0.00339683	0.00261305	IL1B/PROK2/CXCL8/IL1A/PGF/FGFBP1/SERPINB7	7		BP	GO:0032957	inositol trisphosphate metabolic process	2/48	26/18670	0.00202234	0.0825967	0.0676904	PLCB4/PLCH1	2
BP	GO:0043123	positive regulation of I-kappaB kinase/NF-kappaB signaling	5/48	183/18670	0.000104234	0.00351489	0.00270387	IL1B/IL36G/IL36RN/S100A12/IL36B	5		BP	GO:1902903	regulation of supramolecular fiber organization	5/48	352/18670	0.00203919	0.0825967	0.0676904	ELN/LMOD1/SYNPO2/PPP1R9A/APOE	5
BP	GO:1901099	negative regulation of signal transduction in absence of ligand	3/48	36/18670	0.000107283	0.00351489	0.00270387	IL1B/CSF2/IL1A	3		BP	GO:0030038	contractile actin filament bundle assembly	3/48	98/18670	0.00204395	0.0825967	0.0676904	ELN/SORBS1/PPP1R9A	3
BP	GO:2001240	negative regulation of extrinsic apoptotic signaling pathway in absence of ligand	3/48	36/18670	0.000107283	0.00351489	0.00270387	IL1B/CSF2/IL1A	3		BP	GO:0043149	stress fiber assembly	3/48	98/18670	0.00204395	0.0825967	0.0676904	ELN/SORBS1/PPP1R9A	3
BP	GO:1990868	response to chemokine	4/48	97/18670	0.0001118	0.00351489	0.00270387	CXCL3/CXCL8/PPBP/CXCL1	4		BP	GO:0060840	artery development	3/48	100/18670	0.00216523	0.083345	0.0683037	COMP/HAND2/APOE	3
BP	GO:1990869	cellular response to chemokine	4/48	97/18670	0.0001118	0.00351489	0.00270387	CXCL3/CXCL8/PPBP/CXCL1	4		BP	GO:0051480	regulation of cytosolic calcium ion concentration	5/48	357/18670	0.00216824	0.083345	0.0683037	FASLG/CXCR3/PLCH1/HTR2B/ANK2	5
BP	GO:0045766	positive regulation of angiogenesis	5/48	204/18670	0.00017334	0.00531989	0.00409239	IL1B/CXCL8/IL1A/PGF/FGFBP1	5		BP	GO:0032770	positive regulation of monooxygenase activity	2/48	28/18670	0.00234444	0.0844892	0.0692414	HTR2B/APOE	2
BP	GO:0032963	collagen metabolic process	4/48	115/18670	0.000215648	0.00646443	0.00497284	MMP10/MMP3/MMP1/SERPINB7	4		BP	GO:0019722	calcium-mediated signaling	4/48	218/18670	0.00235364	0.0844892	0.0692414	CXCR3/HTR2B/ANK2/PPP1R9A	4
BP	GO:0030574	collagen catabolic process	3/48	47/18670	0.000238852	0.00684179	0.00526313	MMP10/MMP3/MMP1	3		BP	GO:0006066	alcohol metabolic process	5/48	364/18670	0.00235884	0.0844892	0.0692414	PLCB4/PLCH1/CYP1B1/PRKAA2/APOE	5
BP	GO:2001239	regulation of extrinsic apoptotic signaling pathway in absence of ligand	3/48	47/18670	0.000238852	0.00684179	0.00526313	IL1B/CSF2/IL1A	3		BP	GO:0006939	smooth muscle contraction	3/48	110/18670	0.00283851	0.0994111	0.0814703	HTR2B/COMP/MYH11	3
BP	GO:0001660	fever generation	2/48	10/18670	0.00028746	0.00805513	0.00619651	IL1B/IL1A	2		BP	GO:0032970	regulation of actin filament-based process	5/48	388/18670	0.00310581	0.106408	0.0872044	ELN/ANK2/LMOD1/SYNPO2/PPP1R9A	5
BP	GO:0045840	positive regulation of mitotic nuclear division	3/48	53/18670	0.00034136	0.00931194	0.00716333	IL1B/IL1A/EREG	3		BP	GO:0010927	cellular component assembly involved in morphogenesis	3/48	115/18670	0.00321836	0.107918	0.0884419	ANK2/LMOD1/MYH11	3
BP	GO:0043122	regulation of I-kappaB kinase/NF-kappaB signaling	5/48	237/18670	0.00034676	0.00931194	0.00716333	IL1B/IL36G/IL36RN/S100A12/IL36B	5		BP	GO:0007015	actin filament organization	5/48	400/18670	0.00353753	0.116149	0.0951875	ELN/SORBS1/LMOD1/SYNPO2/PPP1R9A	5
BP	GO:0010623	programmed cell death involved in cell development	2/48	12/18670	0.000420226	0.0107354	0.00825833	IL1B/IL1A	2		BP	GO:0050808	synapse organization	5/48	408/18670	0.0038484	0.123362	0.101099	RAB39B/PPP1R9A/C1QC/SPOCK2/APOE	5
BP	GO:0042368	vitamin D biosynthetic process	2/48	12/18670	0.000420226	0.0107354	0.00825833	IL1B/CYP27B1	2		BP	GO:0001662	behavioral fear response	2/48	37/18670	0.00407032	0.123362	0.101099	GABRA5/APOE	2
BP	GO:0045765	regulation of angiogenesis	6/48	383/18670	0.000424752	0.0107354	0.00825833	IL1B/PROK2/CXCL8/IL1A/PGF/FGFBP1	6		BP	GO:0086010	membrane depolarization during action potential	2/48	37/18670	0.00407032	0.123362	0.101099	SCN7A/ANK2	2
BP	GO:0046330	positive regulation of JNK cascade	4/48	140/18670	0.000456235	0.0113094	0.00869986	IL1B/IL36G/IL36RN/IL36B	4		BP	GO:1903514	release of sequestered calcium ion into cytosol by endoplasmic reticulum	2/48	37/18670	0.00407032	0.123362	0.101099	FASLG/ANK2	2
BP	GO:0030656	regulation of vitamin metabolic process	2/48	13/18670	0.000495816	0.0118353	0.00910446	IL1B/CYP27B1	2		BP	GO:0002209	behavioral defense response	2/48	38/18670	0.00428943	0.12755	0.104531	GABRA5/APOE	2
BP	GO:0045086	positive regulation of interleukin-2 biosynthetic process	2/48	13/18670	0.000495816	0.0118353	0.00910446	IL1B/IL1A	2		BP	GO:0110053	regulation of actin filament organization	4/48	261/18670	0.00448276	0.13083	0.107219	ELN/LMOD1/SYNPO2/PPP1R9A	4
BP	GO:0031640	killing of cells of other organism	3/48	62/18670	0.000542242	0.0124812	0.00960135	DEFB4A/LCE3A/S100A12	3		BP	GO:0042596	fear response	2/48	40/18670	0.00474372	0.135929	0.111398	GABRA5/APOE	2
BP	GO:0044364	disruption of cells of other organism	3/48	62/18670	0.000542242	0.0124812	0.00960135	DEFB4A/LCE3A/S100A12	3		BP	GO:0032958	inositol phosphate biosynthetic process	2/48	42/18670	0.00521926	0.146885	0.120377	PLCB4/PLCH1	2
BP	GO:0046133	pyrimidine ribonucleoside catabolic process	2/48	14/18670	0.000577504	0.0128345	0.00987311	UPP1/APOBEC3A	2		BP	GO:0045580	regulation of T cell differentiation	3/48	139/18670	0.00546888	0.148336	0.121566	CD2/ZNF683/FGL2	3
BP	GO:0050930	induction of positive chemotaxis	2/48	14/18670	0.000577504	0.0128345	0.00987311	CXCL8/PGF	2		BP	GO:0060999	positive regulation of dendritic spine development	2/48	44/18670	0.00571582	0.148336	0.121566	PPP1R9A/APOE	2
BP	GO:0007249	I-kappaB kinase/NF-kappaB signaling	5/48	269/18670	0.000617496	0.0132659	0.0102049	IL1B/IL36G/IL36RN/S100A12/IL36B	5		BP	GO:1902904	negative regulation of supramolecular fiber organization	3/48	142/18670	0.00580214	0.148336	0.121566	LMOD1/PPP1R9A/APOE	3
BP	GO:0043491	protein kinase B signaling	5/48	269/18670	0.000617496	0.0132659	0.0102049	IL1B/CSF3/AREG/EREG/NRG1	5		BP	GO:0035296	regulation of tube diameter	3/48	143/18670	0.00591588	0.148336	0.121566	HTR2B/COMP/APOE	3
BP	GO:0051785	positive regulation of nuclear division	3/48	66/18670	0.000651372	0.0136114	0.0104707	IL1B/IL1A/EREG	3		BP	GO:0050880	regulation of blood vessel size	3/48	143/18670	0.00591588	0.148336	0.121566	HTR2B/COMP/APOE	3
BP	GO:0042362	fat-soluble vitamin biosynthetic process	2/48	15/18670	0.000665258	0.0136114	0.0104707	IL1B/CYP27B1	2		BP	GO:0097746	regulation of blood vessel diameter	3/48	143/18670	0.00591588	0.148336	0.121566	HTR2B/COMP/APOE	3
BP	GO:0045410	positive regulation of interleukin-6 biosynthetic process	2/48	15/18670	0.000665258	0.0136114	0.0104707	IL1B/EREG	2		BP	GO:1900271	regulation of long-term synaptic potentiation	2/48	45/18670	0.00597192	0.148336	0.121566	PPP1R9A/APOE	2
BP	GO:0042108	positive regulation of cytokine biosynthetic process	3/48	67/18670	0.000680678	0.0137093	0.010546	IL1B/IL1A/EREG	3		BP	GO:0035150	regulation of tube size	3/48	144/18670	0.00603095	0.148336	0.121566	HTR2B/COMP/APOE	3
BP	GO:0050918	positive chemotaxis	3/48	68/18670	0.000710813	0.014096	0.0108435	CXCL8/PGF/DEFB4A	3		BP	GO:0045834	positive regulation of lipid metabolic process	3/48	146/18670	0.00626511	0.148336	0.121566	HTR2B/SORBS1/APOE	3
BP	GO:0038034	signal transduction in absence of ligand	3/48	72/18670	0.000839827	0.0161573	0.0124292	IL1B/CSF2/IL1A	3		BP	GO:0019359	nicotinamide nucleotide biosynthetic process	3/48	147/18670	0.00638421	0.148336	0.121566	PTGIS/PRKAA2/NUP210	3
BP	GO:0097192	extrinsic apoptotic signaling pathway in absence of ligand	3/48	72/18670	0.000839827	0.0161573	0.0124292	IL1B/CSF2/IL1A	3		BP	GO:0019363	pyridine nucleotide biosynthetic process	3/48	147/18670	0.00638421	0.148336	0.121566	PTGIS/PRKAA2/NUP210	3
BP	GO:0031649	heat generation	2/48	17/18670	0.000858845	0.0162802	0.0125237	IL1B/IL1A	2		BP	GO:0001667	ameboidal-type cell migration	5/48	461/18670	0.00642377	0.148336	0.121566	HTR2B/CYP1B1/SMOC2/HAND2/APOE	5
BP	GO:0032874	positive regulation of stress-activated MAPK cascade	4/48	172/18670	0.000986788	0.0184343	0.0141808	IL1B/IL36G/IL36RN/IL36B	4		BP	GO:0001819	positive regulation of cytokine production	5/48	464/18670	0.0065986	0.148336	0.121566	HTR2B/CYP1B1/CD2/CD226/NFAM1	5
BP	GO:0070304	positive regulation of stress-activated protein kinase signaling cascade	4/48	173/18670	0.00100825	0.0185662	0.0142823	IL1B/IL36G/IL36RN/IL36B	4		BP	GO:0042110	T cell activation	5/48	464/18670	0.0065986	0.148336	0.121566	CD8B/SIRPG/CD2/ZNF683/FGL2	5
BP	GO:0051897	positive regulation of protein kinase B signaling	4/48	176/18670	0.00107461	0.0192694	0.0148232	CSF3/AREG/EREG/NRG1	4		BP	GO:0072525	pyridine-containing compound biosynthetic process	3/48	150/18670	0.00674961	0.148336	0.121566	PTGIS/PRKAA2/NUP210	3
BP	GO:0045076	regulation of interleukin-2 biosynthetic process	2/48	19/18670	0.00107634	0.0192694	0.0148232	IL1B/IL1A	2		BP	GO:0043254	regulation of protein complex assembly	5/48	467/18670	0.00677676	0.148336	0.121566	ELN/LMOD1/PPP1R9A/PRKAA2/APOE	5
BP	GO:0022617	extracellular matrix disassembly	3/48	80/18670	0.00114041	0.0201369	0.0154905	MMP10/MMP3/MMP1	3		BP	GO:1903706	regulation of hemopoiesis	5/48	475/18670	0.0072684	0.155884	0.127752	CD2/ZNF683/C1QC/NFAM1/FGL2	5
BP	GO:0046328	regulation of JNK cascade	4/48	185/18670	0.00129208	0.0225066	0.0173135	IL1B/IL36G/IL36RN/IL36B	4		BP	GO:0045104	intermediate filament cytoskeleton organization	2/48	50/18670	0.00732945	0.155884	0.127752	SYNM/DES	2
BP	GO:0032103	positive regulation of response to external stimulus	5/48	323/18670	0.0013987	0.024039	0.0184923	IL1B/CXCL8/PGF/CYP27B1/S100A12	5		BP	GO:0019369	arachidonic acid metabolic process	2/48	51/18670	0.00761618	0.155884	0.127752	CYP1B1/PTGIS	2
BP	GO:0042094	interleukin-2 biosynthetic process	2/48	22/18670	0.00144686	0.0242209	0.0186322	IL1B/IL1A	2		BP	GO:0045103	intermediate filament-based process	2/48	51/18670	0.00761618	0.155884	0.127752	SYNM/DES	2
BP	GO:0042359	vitamin D metabolic process	2/48	22/18670	0.00144686	0.0242209	0.0186322	IL1B/CYP27B1	2		BP	GO:0050999	regulation of nitric-oxide synthase activity	2/48	51/18670	0.00761618	0.155884	0.127752	HTR2B/APOE	2
BP	GO:0007565	female pregnancy	4/48	192/18670	0.00148125	0.0244787	0.0188305	IL1B/PGF/CYP27B1/PTHLH	4		BP	GO:0043467	regulation of generation of precursor metabolites and energy	3/48	158/18670	0.00778417	0.15728	0.128896	SORBS1/PRKAA2/NUP210	3
BP	GO:0042454	ribonucleoside catabolic process	2/48	23/18670	0.00158207	0.0258137	0.0198575	UPP1/APOBEC3A	2		BP	GO:0051249	regulation of lymphocyte activation	5/48	485/18670	0.00791755	0.15795	0.129445	SIRPG/CD2/ZNF683/NFAM1/FGL2	5
BP	GO:0009110	vitamin biosynthetic process	2/48	24/18670	0.00172307	0.0274201	0.0210933	IL1B/CYP27B1	2		BP	GO:0030833	regulation of actin filament polymerization	3/48	162/18670	0.00833469	0.160079	0.13119	ELN/LMOD1/PPP1R9A	3
BP	GO:0046135	pyrimidine nucleoside catabolic process	2/48	24/18670	0.00172307	0.0274201	0.0210933	UPP1/APOBEC3A	2		BP	GO:0030199	collagen fibril organization	2/48	54/18670	0.00850634	0.160079	0.13119	COMP/CYP1B1	2
BP	GO:0032461	positive regulation of protein oligomerization	2/48	25/18670	0.00186983	0.0290387	0.0223384	MMP3/MMP1	2		BP	GO:0051353	positive regulation of oxidoreductase activity	2/48	54/18670	0.00850634	0.160079	0.13119	HTR2B/APOE	2
BP	GO:0050927	positive regulation of positive chemotaxis	2/48	25/18670	0.00186983	0.0290387	0.0223384	CXCL8/PGF	2		BP	GO:1900047	negative regulation of hemostasis	2/48	54/18670	0.00850634	0.160079	0.13119	COMP/APOE	2
BP	GO:0050926	regulation of positive chemotaxis	2/48	26/18670	0.00202234	0.0310332	0.0238727	CXCL8/PGF	2		BP	GO:0050863	regulation of T cell activation	4/48	314/18670	0.00853998	0.160079	0.13119	SIRPG/CD2/ZNF683/FGL2	4
BP	GO:0046885	regulation of hormone biosynthetic process	2/48	27/18670	0.00218055	0.0329876	0.0253761	IL1B/CYP27B1	2		BP	GO:0070588	calcium ion transmembrane transport	4/48	315/18670	0.00863372	0.160079	0.13119	FASLG/PLCH1/HTR2B/ANK2	4
BP	GO:0007254	JNK cascade	4/48	214/18670	0.00220088	0.0329876	0.0253761	IL1B/IL36G/IL36RN/IL36B	4		BP	GO:0016125	sterol metabolic process	3/48	166/18670	0.00890765	0.163238	0.133778	CYP1B1/PRKAA2/APOE	3
BP	GO:0045408	regulation of interleukin-6 biosynthetic process	2/48	28/18670	0.00234444	0.0347355	0.0267207	IL1B/EREG	2		BP	GO:0050879	multicellular organismal movement	2/48	56/18670	0.00912449	0.163411	0.13392	COMP/SYNM	2
BP	GO:2001237	negative regulation of extrinsic apoptotic signaling pathway	3/48	104/18670	0.002421	0.0354621	0.0272797	IL1B/CSF2/IL1A	3		BP	GO:0050881	musculoskeletal movement	2/48	56/18670	0.00912449	0.163411	0.13392	COMP/SYNM	2
BP	GO:0044706	multi-multicellular organism process	4/48	222/18670	0.00251358	0.0356102	0.0273936	IL1B/PGF/CYP27B1/PTHLH	4		BP	GO:0001755	neural crest cell migration	2/48	57/18670	0.00944089	0.166412	0.13638	HTR2B/HAND2	2
BP	GO:0010575	positive regulation of vascular endothelial growth factor production	2/48	29/18670	0.00251399	0.0356102	0.0273936	IL1B/IL1A	2		BP	GO:0043433	negative regulation of DNA-binding transcription factor activity	3/48	170/18670	0.00950324	0.166412	0.13638	CYP1B1/PTGIS/HAND2	3
BP	GO:0042226	interleukin-6 biosynthetic process	2/48	29/18670	0.00251399	0.0356102	0.0273936	IL1B/EREG	2		BP	GO:0003018	vascular process in circulatory system	3/48	173/18670	0.0099649	0.170703	0.139896	HTR2B/COMP/APOE	3
BP	GO:0032743	positive regulation of interleukin-2 production	2/48	30/18670	0.00268915	0.0376774	0.0289838	IL1B/IL1A	2		BP	GO:0055002	striated muscle cell development	3/48	173/18670	0.0099649	0.170703	0.139896	COMP/LMOD1/MYH11	3
BP	GO:0038128	ERBB2 signaling pathway	2/48	32/18670	0.00305623	0.0423601	0.032586	EREG/NRG1	2		BP	GO:0016042	lipid catabolic process	4/48	333/18670	0.0104382	0.176888	0.144965	PLCB4/PLCH1/CYP1B1/APOE	4
BP	GO:0042035	regulation of cytokine biosynthetic process	3/48	114/18670	0.00314003	0.0430585	0.0331233	IL1B/IL1A/EREG	3		BP	GO:0008064	regulation of actin polymerization or depolymerization	3/48	179/18670	0.010927	0.179385	0.147012	ELN/LMOD1/PPP1R9A	3
BP	GO:0032872	regulation of stress-activated MAPK cascade	4/48	237/18670	0.00318008	0.0431054	0.0331593	IL1B/IL36G/IL36RN/IL36B	4		BP	GO:0048736	appendage development	3/48	179/18670	0.010927	0.179385	0.147012	COMP/AFF3/HAND2	3
BP	GO:0051048	negative regulation of secretion	4/48	238/18670	0.0032284	0.0431054	0.0331593	IL1B/IL11/IL36RN/NRG1	4		BP	GO:0060173	limb development	3/48	179/18670	0.010927	0.179385	0.147012	COMP/AFF3/HAND2	3
BP	GO:0030851	granulocyte differentiation	2/48	33/18670	0.00324809	0.0431054	0.0331593	CSF2/CSF3	2		BP	GO:0030832	regulation of actin filament length	3/48	180/18670	0.0110924	0.180223	0.147698	ELN/LMOD1/PPP1R9A	3
BP	GO:0070302	regulation of stress-activated protein kinase signaling cascade	4/48	239/18670	0.00327721	0.0431054	0.0331593	IL1B/IL36G/IL36RN/IL36B	4		BP	GO:0030041	actin filament polymerization	3/48	182/18670	0.0114276	0.183693	0.150542	ELN/LMOD1/PPP1R9A	3
BP	GO:0050663	cytokine secretion	4/48	240/18670	0.00332653	0.0433121	0.0333184	IL1B/IL1A/IL36RN/S100A12	4		BP	GO:0032956	regulation of actin cytoskeleton organization	4/48	343/18670	0.0115391	0.183693	0.150542	ELN/LMOD1/SYNPO2/PPP1R9A	4
BP	GO:0009164	nucleoside catabolic process	2/48	34/18670	0.00344546	0.0439722	0.0338262	UPP1/APOBEC3A	2		BP	GO:0032768	regulation of monooxygenase activity	2/48	64/18670	0.0117902	0.185814	0.15228	HTR2B/APOE	2
BP	GO:0010574	regulation of vascular endothelial growth factor production	2/48	34/18670	0.00344546	0.0439722	0.0338262	IL1B/IL1A	2		BP	GO:0032729	positive regulation of interferon-gamma production	2/48	65/18670	0.0121447	0.187648	0.153783	CD2/CD226	2
BP	GO:0051896	regulation of protein kinase B signaling	4/48	244/18670	0.00352889	0.0445954	0.0343056	CSF3/AREG/EREG/NRG1	4		BP	GO:0050854	regulation of antigen receptor-mediated signaling pathway	2/48	65/18670	0.0121447	0.187648	0.153783	CD226/NFAM1	2
BP	GO:0046131	pyrimidine ribonucleoside metabolic process	2/48	35/18670	0.0036483	0.0456569	0.0351221	UPP1/APOBEC3A	2		BP	GO:0019362	pyridine nucleotide metabolic process	3/48	189/18670	0.0126467	0.190809	0.156374	PTGIS/PRKAA2/NUP210	3
BP	GO:0010573	vascular endothelial growth factor production	2/48	36/18670	0.0038566	0.0477353	0.036721	IL1B/IL1A	2		BP	GO:0046496	nicotinamide nucleotide metabolic process	3/48	189/18670	0.0126467	0.190809	0.156374	PTGIS/PRKAA2/NUP210	3
BP	GO:0042089	cytokine biosynthetic process	3/48	123/18670	0.00388845	0.0477353	0.036721	IL1B/IL1A/EREG	3		BP	GO:0030098	lymphocyte differentiation	4/48	353/18670	0.0127125	0.190809	0.156374	CD2/ZNF683/NFAM1/FGL2	4
BP	GO:0042107	cytokine metabolic process	3/48	124/18670	0.00397772	0.0483706	0.0372097	IL1B/IL1A/EREG	3		BP	GO:0048747	muscle fiber development	2/48	67/18670	0.0128677	0.191316	0.156789	COMP/MYH11	2
BP	GO:0032350	regulation of hormone metabolic process	2/48	38/18670	0.00428943	0.051358	0.0395078	IL1B/CYP27B1	2		BP	GO:0015909	long-chain fatty acid transport	2/48	69/18670	0.013609	0.200447	0.164272	PRKAA2/APOE	2
BP	GO:0043406	positive regulation of MAP kinase activity	4/48	258/18670	0.00430307	0.051358	0.0395078	IL1B/PROK2/S100A12/NRG1	4		BP	GO:0072524	pyridine-containing compound metabolic process	3/48	195/18670	0.0137489	0.200633	0.164425	PTGIS/PRKAA2/NUP210	3
BP	GO:0072529	pyrimidine-containing compound catabolic process	2/48	39/18670	0.00451391	0.0533801	0.0410633	UPP1/APOBEC3A	2		BP	GO:0043647	inositol phosphate metabolic process	2/48	71/18670	0.0143686	0.201565	0.165188	PLCB4/PLCH1	2
BP	GO:0050832	defense response to fungus	2/48	40/18670	0.00474372	0.0555878	0.0427616	IL36RN/S100A12	2		BP	GO:0050795	regulation of behavior	2/48	71/18670	0.0143686	0.201565	0.165188	HTR2B/APOE	2
BP	GO:0031334	positive regulation of protein complex assembly	4/48	268/18670	0.00492161	0.0571528	0.0439655	CSF2/CSF3/MMP3/MMP1	4		BP	GO:0032535	regulation of cellular component size	4/48	370/18670	0.0148785	0.201565	0.165188	ELN/LMOD1/PPP1R9A/APOE	4
BP	GO:0150077	regulation of neuroinflammatory response	2/48	41/18670	0.00497885	0.0573012	0.0440797	IL1B/MMP3	2		BP	GO:0030239	myofibril assembly	2/48	73/18670	0.0151461	0.201565	0.165188	LMOD1/MYH11	2
BP	GO:0006775	fat-soluble vitamin metabolic process	2/48	43/18670	0.00546493	0.0607267	0.0467147	IL1B/CYP27B1	2		BP	GO:0033555	multicellular organismal response to stress	2/48	73/18670	0.0151461	0.201565	0.165188	GABRA5/APOE	2
BP	GO:0032459	regulation of protein oligomerization	2/48	43/18670	0.00546493	0.0607267	0.0467147	MMP3/MMP1	2		BP	GO:0030278	regulation of ossification	3/48	203/18670	0.0153016	0.201565	0.165188	COMP/MGP/HAND2	3
BP	GO:0043616	keratinocyte proliferation	2/48	43/18670	0.00546493	0.0607267	0.0467147	AREG/EREG	2		BP	GO:0045766	positive regulation of angiogenesis	3/48	204/18670	0.0155024	0.201565	0.165188	CYP1B1/SMOC2/PTGIS	3
BP	GO:1901658	glycosyl compound catabolic process	2/48	43/18670	0.00546493	0.0607267	0.0467147	UPP1/APOBEC3A	2		BP	GO:1902905	positive regulation of supramolecular fiber organization	3/48	204/18670	0.0155024	0.201565	0.165188	LMOD1/SYNPO2/APOE	3
BP	GO:0038127	ERBB signaling pathway	3/48	142/18670	0.00580214	0.0639227	0.0491733	AREG/EREG/NRG1	3		BP	GO:0060998	regulation of dendritic spine development	2/48	74/18670	0.0155416	0.201565	0.165188	PPP1R9A/APOE	2
BP	GO:0051403	stress-activated MAPK cascade	4/48	286/18670	0.00618098	0.0675193	0.0519401	IL1B/IL36G/IL36RN/IL36B	4		BP	GO:1900006	positive regulation of dendrite development	2/48	74/18670	0.0155416	0.201565	0.165188	PPP1R9A/APOE	2
BP	GO:0042063	gliogenesis	4/48	290/18670	0.0064874	0.0698165	0.0537072	IL1B/AREG/DLX2/NRG1	4		BP	GO:0006109	regulation of carbohydrate metabolic process	3/48	206/18670	0.0159084	0.201565	0.165188	SORBS1/PRKAA2/NUP210	3
BP	GO:0006953	acute-phase response	2/48	47/18670	0.0064996	0.0698165	0.0537072	IL1B/IL1A	2		BP	GO:0006695	cholesterol biosynthetic process	2/48	75/18670	0.0159415	0.201565	0.165188	PRKAA2/APOE	2
BP	GO:0042059	negative regulation of epidermal growth factor receptor signaling pathway	2/48	48/18670	0.00677114	0.0721322	0.0554886	AREG/EREG	2		BP	GO:0046173	polyol biosynthetic process	2/48	75/18670	0.0159415	0.201565	0.165188	PLCB4/PLCH1	2
BP	GO:0000187	activation of MAPK activity	3/48	152/18670	0.00700001	0.0739592	0.056894	IL1B/PROK2/NRG1	3		BP	GO:0006733	oxidoreduction coenzyme metabolic process	3/48	207/18670	0.0161137	0.201565	0.165188	PTGIS/PRKAA2/NUP210	3
BP	GO:0014009	glial cell proliferation	2/48	50/18670	0.00732945	0.0761633	0.0585895	IL1B/AREG	2		BP	GO:0030500	regulation of bone mineralization	2/48	76/18670	0.0163458	0.201565	0.165188	COMP/MGP	2
BP	GO:0034656	nucleobase-containing small molecule catabolic process	2/48	50/18670	0.00732945	0.0761633	0.0585895	UPP1/APOBEC3A	2		BP	GO:0042310	vasoconstriction	2/48	76/18670	0.0163458	0.201565	0.165188	HTR2B/COMP	2
BP	GO:2001236	regulation of extrinsic apoptotic signaling pathway	3/48	155/18670	0.00738589	0.0761633	0.0585895	IL1B/CSF2/IL1A	3		BP	GO:1902653	secondary alcohol biosynthetic process	2/48	76/18670	0.0163458	0.201565	0.165188	PRKAA2/APOE	2
BP	GO:0006213	pyrimidine nucleoside metabolic process	2/48	51/18670	0.00761618	0.0779148	0.0599369	UPP1/APOBEC3A	2		BP	GO:0008154	actin polymerization or depolymerization	3/48	209/18670	0.0165287	0.201565	0.165188	ELN/LMOD1/PPP1R9A	3
BP	GO:0009620	response to fungus	2/48	52/18670	0.00790793	0.0802623	0.0617428	IL36RN/S100A12	2		BP	GO:0051216	cartilage development	3/48	209/18670	0.0165287	0.201565	0.165188	COMP/MGP/HAND2	3
BP	GO:1901185	negative regulation of ERBB signaling pathway	2/48	53/18670	0.00820465	0.082436	0.0634149	AREG/EREG	2		BP	GO:0006631	fatty acid metabolic process	4/48	383/18670	0.0166841	0.201565	0.165188	CYP1B1/PRKAR2B/PTGIS/PRKAA2	4
BP	GO:0045931	positive regulation of mitotic cell cycle	3/48	163/18670	0.00847582	0.082436	0.0634149	IL1B/IL1A/EREG	3		BP	GO:0045765	regulation of angiogenesis	4/48	383/18670	0.0166841	0.201565	0.165188	FASLG/CYP1B1/SMOC2/PTGIS	4
BP	GO:0006636	unsaturated fatty acid biosynthetic process	2/48	54/18670	0.00850634	0.082436	0.0634149	IL1B/ALOXE3	2		BP	GO:0043523	regulation of neuron apoptotic process	3/48	210/18670	0.0167385	0.201565	0.165188	FASLG/GABRA5/APOE	3
BP	GO:0032663	regulation of interleukin-2 production	2/48	54/18670	0.00850634	0.082436	0.0634149	IL1B/IL1A	2		BP	GO:0006809	nitric oxide biosynthetic process	2/48	77/18670	0.0167544	0.201565	0.165188	CYP1B1/PTGIS	2
BP	GO:0051353	positive regulation of oxidoreductase activity	2/48	54/18670	0.00850634	0.082436	0.0634149	IL1B/CYP27B1	2		BP	GO:0042692	muscle cell differentiation	4/48	385/18670	0.0169736	0.202106	0.165632	COMP/ANK2/LMOD1/MYH11	4
BP	GO:0007088	regulation of mitotic nuclear division	3/48	164/18670	0.00861835	0.082436	0.0634149	IL1B/IL1A/EREG	3		BP	GO:0003151	outflow tract morphogenesis	2/48	79/18670	0.0175848	0.202106	0.165632	ELN/HAND2	2
BP	GO:0035821	modification of morphology or physiology of other organism	3/48	164/18670	0.00861835	0.082436	0.0634149	DEFB4A/LCE3A/S100A12	3		BP	GO:0006110	regulation of glycolytic process	2/48	79/18670	0.0175848	0.202106	0.165632	PRKAA2/NUP210	2
BP	GO:0031098	stress-activated protein kinase signaling cascade	4/48	315/18670	0.00863372	0.082436	0.0634149	IL1B/IL36G/IL36RN/IL36B	4		BP	GO:0019935	cyclic-nucleotide-mediated signaling	3/48	215/18670	0.0178098	0.202106	0.165632	HTR2B/PRKAR2B/APOE	3
BP	GO:0061098	positive regulation of protein tyrosine kinase activity	2/48	55/18670	0.00881296	0.0835287	0.0642555	EREG/NRG1	2		BP	GO:0070374	positive regulation of ERK1 and ERK2 cascade	3/48	215/18670	0.0178098	0.202106	0.165632	HTR2B/HAND2/APOE	3
BP	GO:0001906	cell killing	3/48	168/18670	0.0092026	0.0865851	0.0666066	DEFB4A/LCE3A/S100A12	3		BP	GO:0097061	dendritic spine organization	2/48	80/18670	0.0180065	0.202106	0.165632	PPP1R9A/APOE	2
BP	GO:0042742	defense response to bacterium	4/48	330/18670	0.0101218	0.0945434	0.0727286	PPBP/DEFB4A/LCE3A/S100A12	4		BP	GO:1900046	regulation of hemostasis	2/48	80/18670	0.0180065	0.202106	0.165632	COMP/APOE	2
BP	GO:0071902	positive regulation of protein serine/threonine kinase activity	4/48	334/18670	0.0105451	0.0977883	0.0752248	IL1B/PROK2/S100A12/NRG1	4		BP	GO:0014032	neural crest cell development	2/48	81/18670	0.0184324	0.202106	0.165632	HTR2B/HAND2	2
BP	GO:0043405	regulation of MAP kinase activity	4/48	337/18670	0.0108699	0.0998931	0.076844	IL1B/PROK2/S100A12/NRG1	4		BP	GO:0016126	sterol biosynthetic process	2/48	81/18670	0.0184324	0.202106	0.165632	PRKAA2/APOE	2
BP	GO:0071347	cellular response to interleukin-1	3/48	179/18670	0.010927	0.0998931	0.076844	IL1B/CXCL8/IL1A	3		BP	GO:0030811	regulation of nucleotide catabolic process	2/48	81/18670	0.0184324	0.202106	0.165632	PRKAA2/NUP210	2
BP	GO:0032623	interleukin-2 production	2/48	62/18670	0.0110952	0.100716	0.0774774	IL1B/IL1A	2		BP	GO:0016064	immunoglobulin mediated immune response	3/48	218/18670	0.0184707	0.202106	0.165632	C1QC/CD226/FGL2	3
BP	GO:0010721	negative regulation of cell development	4/48	344/18670	0.0116531	0.105041	0.0808043	IL1B/PTHLH/DLX2/NRG1	4		BP	GO:0032271	regulation of protein polymerization	3/48	218/18670	0.0184707	0.202106	0.165632	ELN/LMOD1/PPP1R9A	3
BP	GO:0032768	regulation of monooxygenase activity	2/48	64/18670	0.0117902	0.105539	0.081187	IL1B/CYP27B1	2		BP	GO:0046209	nitric oxide metabolic process	2/48	82/18670	0.0188626	0.202106	0.165632	CYP1B1/PTGIS	2
BP	GO:0048663	neuron fate commitment	2/48	65/18670	0.0121447	0.107962	0.0830514	DLX2/NRG1	2		BP	GO:0001503	ossification	4/48	398/18670	0.0189325	0.202106	0.165632	COMP/MGP/CHRDL1/HAND2	4
BP	GO:0051783	regulation of nuclear division	3/48	188/18670	0.0124682	0.109643	0.0843442	IL1B/IL1A/EREG	3		BP	GO:0019724	B cell mediated immunity	3/48	221/18670	0.0191451	0.202106	0.165632	C1QC/CD226/FGL2	3
BP	GO:0046888	negative regulation of hormone secretion	2/48	66/18670	0.0125039	0.109643	0.0843442	IL1B/IL11	2		BP	GO:0045913	positive regulation of carbohydrate metabolic process	2/48	83/18670	0.019297	0.202106	0.165632	SORBS1/PRKAA2	2
BP	GO:0001763	morphogenesis of a branching structure	3/48	196/18670	0.0139378	0.121391	0.0933815	PGF/AREG/DLX2	3		BP	GO:0097756	negative regulation of blood vessel diameter	2/48	84/18670	0.0197356	0.202106	0.165632	HTR2B/COMP	2
BP	GO:0042531	positive regulation of tyrosine phosphorylation of STAT protein	2/48	71/18670	0.0143686	0.124303	0.0956214	CSF2/IL24	2		BP	GO:0014031	mesenchymal cell development	2/48	85/18670	0.0201784	0.202106	0.165632	HTR2B/HAND2	2
BP	GO:0050679	positive regulation of epithelial cell proliferation	3/48	206/18670	0.0159084	0.135464	0.104208	PGF/AREG/FGFBP1	3		BP	GO:0048864	stem cell development	2/48	85/18670	0.0201784	0.202106	0.165632	HTR2B/HAND2	2
BP	GO:0150076	neuroinflammatory response	2/48	75/18670	0.0159415	0.135464	0.104208	IL1B/MMP3	2		BP	GO:2001057	reactive nitrogen species metabolic process	2/48	85/18670	0.0201784	0.202106	0.165632	CYP1B1/PTGIS	2
BP	GO:0050678	regulation of epithelial cell proliferation	4/48	378/18670	0.0159741	0.135464	0.104208	PGF/AREG/EREG/FGFBP1	4		BP	GO:0030101	natural killer cell activation	2/48	86/18670	0.0206254	0.202106	0.165632	CD2/ZNF683	2
BP	GO:0070555	response to interleukin-1	3/48	207/18670	0.0161137	0.135755	0.104431	IL1B/CXCL8/IL1A	3		BP	GO:0060291	long-term synaptic potentiation	2/48	86/18670	0.0206254	0.202106	0.165632	PPP1R9A/APOE	2
BP	GO:0050707	regulation of cytokine secretion	3/48	210/18670	0.0167385	0.140103	0.107776	IL1B/IL1A/IL36RN	3		BP	GO:0019216	regulation of lipid metabolic process	4/48	410/18670	0.0208612	0.202106	0.165632	HTR2B/SORBS1/PRKAA2/APOE	4
BP	GO:1903531	negative regulation of secretion by cell	3/48	211/18670	0.0169497	0.140956	0.108432	IL1B/IL11/IL36RN	3		BP	GO:1904018	positive regulation of vasculature development	3/48	230/18670	0.02125	0.202106	0.165632	CYP1B1/SMOC2/PTGIS	3
BP	GO:1902930	regulation of alcohol biosynthetic process	2/48	81/18670	0.0184324	0.151648	0.116657	IL1B/CYP27B1	2		BP	GO:0032088	negative regulation of NF-kappaB transcription factor activity	2/48	88/18670	0.0215318	0.202106	0.165632	CYP1B1/PTGIS	2
BP	GO:0010001	glial cell differentiation	3/48	218/18670	0.0184707	0.151648	0.116657	IL1B/DLX2/NRG1	3		BP	GO:0043470	regulation of carbohydrate catabolic process	2/48	88/18670	0.0215318	0.202106	0.165632	PRKAA2/NUP210	2
BP	GO:0042509	regulation of tyrosine phosphorylation of STAT protein	2/48	83/18670	0.019297	0.157429	0.121104	CSF2/IL24	2		BP	GO:0106027	neuron projection organization	2/48	88/18670	0.0215318	0.202106	0.165632	PPP1R9A/APOE	2
BP	GO:0097191	extrinsic apoptotic signaling pathway	3/48	224/18670	0.0198331	0.160786	0.123686	IL1B/CSF2/IL1A	3		BP	GO:0014033	neural crest cell differentiation	2/48	90/18670	0.0224545	0.202106	0.165632	HTR2B/HAND2	2
BP	GO:0007260	tyrosine phosphorylation of STAT protein	2/48	86/18670	0.0206254	0.164112	0.126245	CSF2/IL24	2		BP	GO:1901342	regulation of vasculature development	4/48	422/18670	0.0229075	0.202106	0.165632	FASLG/CYP1B1/SMOC2/PTGIS	4
BP	GO:0042058	regulation of epidermal growth factor receptor signaling pathway	2/48	86/18670	0.0206254	0.164112	0.126245	AREG/EREG	2		BP	GO:0051899	membrane depolarization	2/48	91/18670	0.0229219	0.202106	0.165632	SCN7A/ANK2	2
BP	GO:0042446	hormone biosynthetic process	2/48	86/18670	0.0206254	0.164112	0.126245	IL1B/CYP27B1	2		BP	GO:0031348	negative regulation of defense response	3/48	239/18670	0.0234775	0.202106	0.165632	PTGIS/APOE/FGL2	3
BP	GO:0002690	positive regulation of leukocyte chemotaxis	2/48	87/18670	0.0210765	0.166673	0.128215	CXCL8/PGF	2		BP	GO:0051402	neuron apoptotic process	3/48	239/18670	0.0234775	0.202106	0.165632	FASLG/GABRA5/APOE	3
BP	GO:2001234	negative regulation of apoptotic signaling pathway	3/48	230/18670	0.02125	0.16702	0.128482	IL1B/CSF2/IL1A	3		BP	GO:0030217	T cell differentiation	3/48	240/18670	0.0237326	0.202106	0.165632	CD2/ZNF683/FGL2	3
BP	GO:0050829	defense response to Gram-negative bacterium	2/48	88/18670	0.0215318	0.167196	0.128617	DEFB4A/LCE3A	2		BP	GO:0070167	regulation of biomineral tissue development	2/48	94/18670	0.0243483	0.202106	0.165632	COMP/MGP	2
BP	GO:0061097	regulation of protein tyrosine kinase activity	2/48	88/18670	0.0215318	0.167196	0.128617	EREG/NRG1	2		BP	GO:0051090	regulation of DNA-binding transcription factor activity	4/48	432/18670	0.0247037	0.202106	0.165632	CYP1B1/PTGIS/HAND2/NFAM1	4
BP	GO:0046427	positive regulation of JAK-STAT cascade	2/48	89/18670	0.0219911	0.16974	0.130574	CSF2/IL24	2		BP	GO:0051196	regulation of coenzyme metabolic process	2/48	95/18670	0.0248317	0.202106	0.165632	PRKAA2/NUP210	2
BP	GO:0045833	negative regulation of lipid metabolic process	2/48	92/18670	0.0233934	0.170529	0.131181	IL1B/CYP27B1	2		BP	GO:0006816	calcium ion transport	4/48	434/18670	0.025073	0.202106	0.165632	FASLG/PLCH1/HTR2B/ANK2	4
BP	GO:1904894	positive regulation of STAT cascade	2/48	92/18670	0.0233934	0.170529	0.131181	CSF2/IL24	2		BP	GO:0042391	regulation of membrane potential	4/48	434/18670	0.025073	0.202106	0.165632	SCN7A/ANK2/PPP1R9A/GABRA5	4
BP	GO:1901184	regulation of ERBB signaling pathway	2/48	93/18670	0.0238689	0.170529	0.131181	AREG/EREG	2		BP	GO:2001169	regulation of ATP biosynthetic process	2/48	96/18670	0.0253191	0.202106	0.165632	PRKAA2/NUP210	2
BP	GO:0045069	regulation of viral genome replication	2/48	95/18670	0.0248317	0.170529	0.131181	CXCL8/APOBEC3A	2		BP	GO:0002291	T cell activation via T cell receptor contact with antigen bound to MHC molecule on antigen presenting cell	1/48	10/18670	0.0254203	0.202106	0.165632	FGL2	1
BP	GO:0050810	regulation of steroid biosynthetic process	2/48	95/18670	0.0248317	0.170529	0.131181	IL1B/CYP27B1	2		BP	GO:0003211	cardiac ventricle formation	1/48	10/18670	0.0254203	0.202106	0.165632	HAND2	1
BP	GO:0050673	epithelial cell proliferation	4/48	434/18670	0.025073	0.170529	0.131181	PGF/AREG/EREG/FGFBP1	4		BP	GO:0034378	chylomicron assembly	1/48	10/18670	0.0254203	0.202106	0.165632	APOE	1
BP	GO:0048010	vascular endothelial growth factor receptor signaling pathway	2/48	96/18670	0.0253191	0.170529	0.131181	IL1B/PGF	2		BP	GO:0034447	very-low-density lipoprotein particle clearance	1/48	10/18670	0.0254203	0.202106	0.165632	APOE	1
BP	GO:0006222	UMP biosynthetic process	1/48	10/18670	0.0254203	0.170529	0.131181	UPP1	1		BP	GO:0043379	memory T cell differentiation	1/48	10/18670	0.0254203	0.202106	0.165632	FGL2	1
BP	GO:0009173	pyrimidine ribonucleoside monophosphate metabolic process	1/48	10/18670	0.0254203	0.170529	0.131181	UPP1	1		BP	GO:0050861	positive regulation of B cell receptor signaling pathway	1/48	10/18670	0.0254203	0.202106	0.165632	NFAM1	1
BP	GO:0009174	pyrimidine ribonucleoside monophosphate biosynthetic process	1/48	10/18670	0.0254203	0.170529	0.131181	UPP1	1		BP	GO:0061299	retina vasculature morphogenesis in camera-type eye	1/48	10/18670	0.0254203	0.202106	0.165632	CYP1B1	1
BP	GO:0021877	forebrain neuron fate commitment	1/48	10/18670	0.0254203	0.170529	0.131181	DLX2	1		BP	GO:0086070	SA node cell to atrial cardiac muscle cell communication	1/48	10/18670	0.0254203	0.202106	0.165632	ANK2	1
BP	GO:0032308	positive regulation of prostaglandin secretion	1/48	10/18670	0.0254203	0.170529	0.131181	IL1B	1		BP	GO:0090715	immunological memory formation process	1/48	10/18670	0.0254203	0.202106	0.165632	FGL2	1
BP	GO:0032353	negative regulation of hormone biosynthetic process	1/48	10/18670	0.0254203	0.170529	0.131181	CYP27B1	1		BP	GO:2000480	negative regulation of cAMP-dependent protein kinase activity	1/48	10/18670	0.0254203	0.202106	0.165632	PRKAR2B	1
BP	GO:0045741	positive regulation of epidermal growth factor-activated receptor activity	1/48	10/18670	0.0254203	0.170529	0.131181	EREG	1		BP	GO:2000644	regulation of receptor catabolic process	1/48	10/18670	0.0254203	0.202106	0.165632	APOE	1
BP	GO:0046049	UMP metabolic process	1/48	10/18670	0.0254203	0.170529	0.131181	UPP1	1		BP	GO:0050804	modulation of chemical synaptic transmission	4/48	436/18670	0.0254456	0.202106	0.165632	PLCB4/PRKAR2B/PPP1R9A/APOE	4
BP	GO:0046532	regulation of photoreceptor cell differentiation	1/48	10/18670	0.0254203	0.170529	0.131181	DLX2	1		BP	GO:0097237	cellular response to toxic substance	3/48	247/18670	0.0255605	0.202106	0.165632	CYP1B1/PPP1R9A/APOE	3
BP	GO:0048755	branching morphogenesis of a nerve	1/48	10/18670	0.0254203	0.170529	0.131181	DLX2	1		BP	GO:0099177	regulation of trans-synaptic signaling	4/48	437/18670	0.0256332	0.202106	0.165632	PLCB4/PRKAR2B/PPP1R9A/APOE	4
BP	GO:0060600	dichotomous subdivision of an epithelial terminal unit	1/48	10/18670	0.0254203	0.170529	0.131181	AREG	1		BP	GO:0015908	fatty acid transport	2/48	97/18670	0.0258103	0.202106	0.165632	PRKAA2/APOE	2
BP	GO:0070314	G1 to G0 transition	1/48	10/18670	0.0254203	0.170529	0.131181	CYP27B1	1		BP	GO:0032231	regulation of actin filament bundle assembly	2/48	97/18670	0.0258103	0.202106	0.165632	SYNPO2/PPP1R9A	2
BP	GO:0072124	regulation of glomerular mesangial cell proliferation	1/48	10/18670	0.0254203	0.170529	0.131181	SERPINB7	1		BP	GO:0060996	dendritic spine development	2/48	97/18670	0.0258103	0.202106	0.165632	PPP1R9A/APOE	2
BP	GO:0048709	oligodendrocyte differentiation	2/48	97/18670	0.0258103	0.170529	0.131181	DLX2/NRG1	2		BP	GO:0099175	regulation of postsynapse organization	2/48	98/18670	0.0263054	0.202106	0.165632	PPP1R9A/APOE	2
BP	GO:0009119	ribonucleoside metabolic process	2/48	98/18670	0.0263054	0.170529	0.131181	UPP1/APOBEC3A	2		BP	GO:0032649	regulation of interferon-gamma production	2/48	101/18670	0.0278139	0.202106	0.165632	CD2/CD226	2
BP	GO:0010951	negative regulation of endopeptidase activity	3/48	250/18670	0.0263666	0.170529	0.131181	PI3/SPINK6/SERPINB7	3		BP	GO:0002604	regulation of dendritic cell antigen processing and presentation	1/48	11/18670	0.0279273	0.202106	0.165632	FGL2	1
BP	GO:0072527	pyrimidine-containing compound metabolic process	2/48	99/18670	0.0268044	0.170529	0.131181	UPP1/APOBEC3A	2		BP	GO:0002836	positive regulation of response to tumor cell	1/48	11/18670	0.0279273	0.202106	0.165632	CD226	1
BP	GO:0070498	interleukin-1-mediated signaling pathway	2/48	100/18670	0.0273073	0.170529	0.131181	IL1B/IL1A	2		BP	GO:0002839	positive regulation of immune response to tumor cell	1/48	11/18670	0.0279273	0.202106	0.165632	CD226	1
BP	GO:0032649	regulation of interferon-gamma production	2/48	101/18670	0.0278139	0.170529	0.131181	IL1B/IL36RN	2		BP	GO:0003264	regulation of cardioblast proliferation	1/48	11/18670	0.0279273	0.202106	0.165632	HAND2	1
BP	GO:0050830	defense response to Gram-positive bacterium	2/48	101/18670	0.0278139	0.170529	0.131181	DEFB4A/LCE3A	2		BP	GO:0006853	carnitine shuttle	1/48	11/18670	0.0279273	0.202106	0.165632	PRKAA2	1
BP	GO:0001821	histamine secretion	1/48	11/18670	0.0279273	0.170529	0.131181	CSF2	1		BP	GO:0019371	cyclooxygenase pathway	1/48	11/18670	0.0279273	0.202106	0.165632	PTGIS	1
BP	GO:0008655	pyrimidine-containing compound salvage	1/48	11/18670	0.0279273	0.170529	0.131181	UPP1	1		BP	GO:0030241	skeletal muscle myosin thick filament assembly	1/48	11/18670	0.0279273	0.202106	0.165632	MYH11	1
BP	GO:0014883	transition between fast and slow fiber	1/48	11/18670	0.0279273	0.170529	0.131181	TNNT1	1		BP	GO:0033629	negative regulation of cell adhesion mediated by integrin	1/48	11/18670	0.0279273	0.202106	0.165632	CYP1B1	1
BP	GO:0021892	cerebral cortex GABAergic interneuron differentiation	1/48	11/18670	0.0279273	0.170529	0.131181	DLX2	1		BP	GO:0035404	histone-serine phosphorylation	1/48	11/18670	0.0279273	0.202106	0.165632	PRKAA2	1
BP	GO:0031652	positive regulation of heat generation	1/48	11/18670	0.0279273	0.170529	0.131181	IL1B	1		BP	GO:0060525	prostate glandular acinus development	1/48	11/18670	0.0279273	0.202106	0.165632	HOXB13	1
BP	GO:0032306	regulation of prostaglandin secretion	1/48	11/18670	0.0279273	0.170529	0.131181	IL1B	1		BP	GO:0061307	cardiac neural crest cell differentiation involved in heart development	1/48	11/18670	0.0279273	0.202106	0.165632	HAND2	1
BP	GO:0032351	negative regulation of hormone metabolic process	1/48	11/18670	0.0279273	0.170529	0.131181	CYP27B1	1		BP	GO:0061308	cardiac neural crest cell development involved in heart development	1/48	11/18670	0.0279273	0.202106	0.165632	HAND2	1
BP	GO:0032908	regulation of transforming growth factor beta1 production	1/48	11/18670	0.0279273	0.170529	0.131181	SERPINB7	1		BP	GO:0071688	striated muscle myosin thick filament assembly	1/48	11/18670	0.0279273	0.202106	0.165632	MYH11	1
BP	GO:0043097	pyrimidine nucleoside salvage	1/48	11/18670	0.0279273	0.170529	0.131181	UPP1	1		BP	GO:0090042	tubulin deacetylation	1/48	11/18670	0.0279273	0.202106	0.165632	PRKAA2	1
BP	GO:0046886	positive regulation of hormone biosynthetic process	1/48	11/18670	0.0279273	0.170529	0.131181	IL1B	1		BP	GO:0098814	spontaneous synaptic transmission	1/48	11/18670	0.0279273	0.202106	0.165632	PPP1R9A	1
BP	GO:0060379	cardiac muscle cell myoblast differentiation	1/48	11/18670	0.0279273	0.170529	0.131181	NRG1	1		BP	GO:0098883	synapse pruning	1/48	11/18670	0.0279273	0.202106	0.165632	C1QC	1
BP	GO:0071803	positive regulation of podosome assembly	1/48	11/18670	0.0279273	0.170529	0.131181	CSF2	1		BP	GO:0007611	learning or memory	3/48	256/18670	0.0280198	0.202106	0.165632	PRKAR2B/GABRA5/APOE	3
BP	GO:0072110	glomerular mesangial cell proliferation	1/48	11/18670	0.0279273	0.170529	0.131181	SERPINB7	1		BP	GO:1902106	negative regulation of leukocyte differentiation	2/48	103/18670	0.0288386	0.202106	0.165632	C1QC/FGL2	2
BP	GO:0090193	positive regulation of glomerulus development	1/48	11/18670	0.0279273	0.170529	0.131181	SERPINB7	1		BP	GO:0003007	heart morphogenesis	3/48	259/18670	0.0288667	0.202106	0.165632	ELN/HTR2B/HAND2	3
BP	GO:1900003	regulation of serine-type endopeptidase activity	1/48	11/18670	0.0279273	0.170529	0.131181	SPINK6	1		BP	GO:0090257	regulation of muscle system process	3/48	259/18670	0.0288667	0.202106	0.165632	PPP1R12B/ANK2/HAND2	3
BP	GO:1902571	regulation of serine-type peptidase activity	1/48	11/18670	0.0279273	0.170529	0.131181	SPINK6	1		BP	GO:0001523	retinoid metabolic process	2/48	104/18670	0.0293566	0.202106	0.165632	CYP1B1/APOE	2
BP	GO:0019233	sensory perception of pain	2/48	104/18670	0.0293566	0.170529	0.131181	PROK2/ALOXE3	2		BP	GO:0009108	coenzyme biosynthetic process	3/48	261/18670	0.0294389	0.202106	0.165632	PTGIS/PRKAA2/NUP210	3
BP	GO:0051091	positive regulation of DNA-binding transcription factor activity	3/48	261/18670	0.0294389	0.170529	0.131181	IL1B/CSF3/S100A12	3		BP	GO:0002697	regulation of immune effector process	4/48	458/18670	0.0297675	0.202106	0.165632	ZNF683/C1QC/CD226/FGL2	4
BP	GO:0010466	negative regulation of peptidase activity	3/48	262/18670	0.0297273	0.170529	0.131181	PI3/SPINK6/SERPINB7	3		BP	GO:0062012	regulation of small molecule metabolic process	4/48	459/18670	0.0299737	0.202106	0.165632	SORBS1/PRKAA2/APOE/NUP210	4
BP	GO:0033138	positive regulation of peptidyl-serine phosphorylation	2/48	105/18670	0.0298784	0.170529	0.131181	CSF3/IL11	2		BP	GO:0003300	cardiac muscle hypertrophy	2/48	106/18670	0.0304038	0.202106	0.165632	HTR2B/HAND2	2
BP	GO:0140014	mitotic nuclear division	3/48	264/18670	0.0303085	0.170529	0.131181	IL1B/IL1A/EREG	3		BP	GO:0042136	neurotransmitter biosynthetic process	2/48	106/18670	0.0304038	0.202106	0.165632	CYP1B1/PTGIS	2
BP	GO:0002551	mast cell chemotaxis	1/48	12/18670	0.0304279	0.170529	0.131181	PGF	1		BP	GO:0002468	dendritic cell antigen processing and presentation	1/48	12/18670	0.0304279	0.202106	0.165632	FGL2	1
BP	GO:0003161	cardiac conduction system development	1/48	12/18670	0.0304279	0.170529	0.131181	NRG1	1		BP	GO:0003207	cardiac chamber formation	1/48	12/18670	0.0304279	0.202106	0.165632	HAND2	1
BP	GO:0006216	cytidine catabolic process	1/48	12/18670	0.0304279	0.170529	0.131181	APOBEC3A	1		BP	GO:0010623	programmed cell death involved in cell development	1/48	12/18670	0.0304279	0.202106	0.165632	FASLG	1
BP	GO:0009111	vitamin catabolic process	1/48	12/18670	0.0304279	0.170529	0.131181	CYP27B1	1		BP	GO:0014831	gastro-intestinal system smooth muscle contraction	1/48	12/18670	0.0304279	0.202106	0.165632	HTR2B	1
BP	GO:0009972	cytidine deamination	1/48	12/18670	0.0304279	0.170529	0.131181	APOBEC3A	1		BP	GO:0030002	cellular anion homeostasis	1/48	12/18670	0.0304279	0.202106	0.165632	FASLG	1
BP	GO:0016554	cytidine to uridine editing	1/48	12/18670	0.0304279	0.170529	0.131181	APOBEC3A	1		BP	GO:0030320	cellular monovalent inorganic anion homeostasis	1/48	12/18670	0.0304279	0.202106	0.165632	FASLG	1
BP	GO:0031392	regulation of prostaglandin biosynthetic process	1/48	12/18670	0.0304279	0.170529	0.131181	IL1B	1		BP	GO:0031034	myosin filament assembly	1/48	12/18670	0.0304279	0.202106	0.165632	MYH11	1
BP	GO:0032905	transforming growth factor beta1 production	1/48	12/18670	0.0304279	0.170529	0.131181	SERPINB7	1		BP	GO:0033700	phospholipid efflux	1/48	12/18670	0.0304279	0.202106	0.165632	APOE	1
BP	GO:0045080	positive regulation of chemokine biosynthetic process	1/48	12/18670	0.0304279	0.170529	0.131181	IL1B	1		BP	GO:0034372	very-low-density lipoprotein particle remodeling	1/48	12/18670	0.0304279	0.202106	0.165632	APOE	1
BP	GO:0046087	cytidine metabolic process	1/48	12/18670	0.0304279	0.170529	0.131181	APOBEC3A	1		BP	GO:0046929	negative regulation of neurotransmitter secretion	1/48	12/18670	0.0304279	0.202106	0.165632	PPP1R9A	1
BP	GO:0051608	histamine transport	1/48	12/18670	0.0304279	0.170529	0.131181	CSF2	1		BP	GO:0048934	peripheral nervous system neuron differentiation	1/48	12/18670	0.0304279	0.202106	0.165632	HAND2	1
BP	GO:0070486	leukocyte aggregation	1/48	12/18670	0.0304279	0.170529	0.131181	IL1B	1		BP	GO:0048935	peripheral nervous system neuron development	1/48	12/18670	0.0304279	0.202106	0.165632	HAND2	1
BP	GO:0071639	positive regulation of monocyte chemotactic protein-1 production	1/48	12/18670	0.0304279	0.170529	0.131181	IL1B	1		BP	GO:0060368	regulation of Fc receptor mediated stimulatory signaling pathway	1/48	12/18670	0.0304279	0.202106	0.165632	CD226	1
BP	GO:0097531	mast cell migration	1/48	12/18670	0.0304279	0.170529	0.131181	PGF	1		BP	GO:0060442	branching involved in prostate gland morphogenesis	1/48	12/18670	0.0304279	0.202106	0.165632	HOXB13	1
BP	GO:2001223	negative regulation of neuron migration	1/48	12/18670	0.0304279	0.170529	0.131181	NRG1	1		BP	GO:0060742	epithelial cell differentiation involved in prostate gland development	1/48	12/18670	0.0304279	0.202106	0.165632	HOXB13	1
BP	GO:0051341	regulation of oxidoreductase activity	2/48	107/18670	0.0309329	0.171513	0.131938	IL1B/CYP27B1	2		BP	GO:0071073	positive regulation of phospholipid biosynthetic process	1/48	12/18670	0.0304279	0.202106	0.165632	HTR2B	1
BP	GO:1904659	glucose transmembrane transport	2/48	108/18670	0.0314657	0.171513	0.131938	IL1B/PPBP	2		BP	GO:0072578	neurotransmitter-gated ion channel clustering	1/48	12/18670	0.0304279	0.202106	0.165632	APOE	1
BP	GO:0043254	regulation of protein complex assembly	4/48	467/18670	0.0316544	0.171513	0.131938	CSF2/CSF3/MMP3/MMP1	4		BP	GO:0090209	negative regulation of triglyceride metabolic process	1/48	12/18670	0.0304279	0.202106	0.165632	APOE	1
BP	GO:0033559	unsaturated fatty acid metabolic process	2/48	110/18670	0.0325422	0.171513	0.131938	IL1B/ALOXE3	2		BP	GO:0097090	presynaptic membrane organization	1/48	12/18670	0.0304279	0.202106	0.165632	APOE	1
BP	GO:0003157	endocardium development	1/48	13/18670	0.0329223	0.171513	0.131938	NRG1	1		BP	GO:0098974	postsynaptic actin cytoskeleton organization	1/48	12/18670	0.0304279	0.202106	0.165632	PPP1R9A	1
BP	GO:0006596	polyamine biosynthetic process	1/48	13/18670	0.0329223	0.171513	0.131938	ODC1	1		BP	GO:1902950	regulation of dendritic spine maintenance	1/48	12/18670	0.0304279	0.202106	0.165632	APOE	1
BP	GO:0007171	activation of transmembrane receptor protein tyrosine kinase activity	1/48	13/18670	0.0329223	0.171513	0.131938	NRG1	1		BP	GO:0051341	regulation of oxidoreductase activity	2/48	107/18670	0.0309329	0.202106	0.165632	HTR2B/APOE	2
BP	GO:0010838	positive regulation of keratinocyte proliferation	1/48	13/18670	0.0329223	0.171513	0.131938	AREG	1		BP	GO:0001676	long-chain fatty acid metabolic process	2/48	109/18670	0.0320022	0.202106	0.165632	CYP1B1/PTGIS	2
BP	GO:0031650	regulation of heat generation	1/48	13/18670	0.0329223	0.171513	0.131938	IL1B	1		BP	GO:0014897	striated muscle hypertrophy	2/48	109/18670	0.0320022	0.202106	0.165632	HTR2B/HAND2	2
BP	GO:0032725	positive regulation of granulocyte macrophage colony-stimulating factor production	1/48	13/18670	0.0329223	0.171513	0.131938	IL1B	1		BP	GO:0016101	diterpenoid metabolic process	2/48	110/18670	0.0325422	0.202106	0.165632	CYP1B1/APOE	2
BP	GO:0033127	regulation of histone phosphorylation	1/48	13/18670	0.0329223	0.171513	0.131938	IL1B	1		BP	GO:0033559	unsaturated fatty acid metabolic process	2/48	110/18670	0.0325422	0.202106	0.165632	CYP1B1/PTGIS	2
BP	GO:0045006	DNA deamination	1/48	13/18670	0.0329223	0.171513	0.131938	APOBEC3A	1		BP	GO:0001967	suckling behavior	1/48	13/18670	0.0329223	0.202106	0.165632	HAND2	1
BP	GO:0048715	negative regulation of oligodendrocyte differentiation	1/48	13/18670	0.0329223	0.171513	0.131938	DLX2	1		BP	GO:0006707	cholesterol catabolic process	1/48	13/18670	0.0329223	0.202106	0.165632	APOE	1
BP	GO:0090594	inflammatory response to wounding	1/48	13/18670	0.0329223	0.171513	0.131938	IL1A	1		BP	GO:0010872	regulation of cholesterol esterification	1/48	13/18670	0.0329223	0.202106	0.165632	APOE	1
BP	GO:1901550	regulation of endothelial cell development	1/48	13/18670	0.0329223	0.171513	0.131938	IL1B	1		BP	GO:0016127	sterol catabolic process	1/48	13/18670	0.0329223	0.202106	0.165632	APOE	1
BP	GO:1902713	regulation of interferon-gamma secretion	1/48	13/18670	0.0329223	0.171513	0.131938	IL36RN	1		BP	GO:0031033	myosin filament organization	1/48	13/18670	0.0329223	0.202106	0.165632	MYH11	1
BP	GO:1903140	regulation of establishment of endothelial barrier	1/48	13/18670	0.0329223	0.171513	0.131938	IL1B	1		BP	GO:0032488	Cdc42 protein signal transduction	1/48	13/18670	0.0329223	0.202106	0.165632	APOE	1
BP	GO:0061448	connective tissue development	3/48	273/18670	0.0329986	0.171513	0.131938	PTHLH/DLX2/SERPINB7	3		BP	GO:0032823	regulation of natural killer cell differentiation	1/48	13/18670	0.0329223	0.202106	0.165632	ZNF683	1
BP	GO:0001938	positive regulation of endothelial cell proliferation	2/48	112/18670	0.0336332	0.172894	0.133001	PGF/FGFBP1	2		BP	GO:0034374	low-density lipoprotein particle remodeling	1/48	13/18670	0.0329223	0.202106	0.165632	APOE	1
BP	GO:0008645	hexose transmembrane transport	2/48	112/18670	0.0336332	0.172894	0.133001	IL1B/PPBP	2		BP	GO:0035641	locomotory exploration behavior	1/48	13/18670	0.0329223	0.202106	0.165632	APOE	1
BP	GO:0032609	interferon-gamma production	2/48	113/18670	0.034184	0.172894	0.133001	IL1B/IL36RN	2		BP	GO:0042415	norepinephrine metabolic process	1/48	13/18670	0.0329223	0.202106	0.165632	HAND2	1
BP	GO:0001822	kidney development	3/48	278/18670	0.0345456	0.172894	0.133001	PGF/ODC1/SERPINB7	3		BP	GO:0061042	vascular wound healing	1/48	13/18670	0.0329223	0.202106	0.165632	SMOC2	1
BP	GO:0002688	regulation of leukocyte chemotaxis	2/48	114/18670	0.0347383	0.172894	0.133001	CXCL8/PGF	2		BP	GO:0090713	immunological memory process	1/48	13/18670	0.0329223	0.202106	0.165632	FGL2	1
BP	GO:0006690	icosanoid metabolic process	2/48	114/18670	0.0347383	0.172894	0.133001	IL1B/ALOXE3	2		BP	GO:1902430	negative regulation of amyloid-beta formation	1/48	13/18670	0.0329223	0.202106	0.165632	APOE	1
BP	GO:0015749	monosaccharide transmembrane transport	2/48	114/18670	0.0347383	0.172894	0.133001	IL1B/PPBP	2		BP	GO:1902713	regulation of interferon-gamma secretion	1/48	13/18670	0.0329223	0.202106	0.165632	CD2	1
BP	GO:0030282	bone mineralization	2/48	114/18670	0.0347383	0.172894	0.133001	CYP27B1/PTHLH	2		BP	GO:0043542	endothelial cell migration	3/48	273/18670	0.0329986	0.202106	0.165632	CYP1B1/SMOC2/APOE	3
BP	GO:0045446	endothelial cell differentiation	2/48	114/18670	0.0347383	0.172894	0.133001	IL1B/NRG1	2		BP	GO:0061448	connective tissue development	3/48	273/18670	0.0329986	0.202106	0.165632	COMP/MGP/HAND2	3
BP	GO:0021781	glial cell fate commitment	1/48	14/18670	0.0354103	0.172894	0.133001	NRG1	1		BP	GO:0014896	muscle hypertrophy	2/48	111/18670	0.0330859	0.202106	0.165632	HTR2B/HAND2	2
BP	GO:0030213	hyaluronan biosynthetic process	1/48	14/18670	0.0354103	0.172894	0.133001	IL1B	1		BP	GO:0032609	interferon-gamma production	2/48	113/18670	0.034184	0.202933	0.16631	CD2/CD226	2
BP	GO:0032310	prostaglandin secretion	1/48	14/18670	0.0354103	0.172894	0.133001	IL1B	1		BP	GO:0006690	icosanoid metabolic process	2/48	114/18670	0.0347383	0.202933	0.16631	CYP1B1/PTGIS	2
BP	GO:0043173	nucleotide salvage	1/48	14/18670	0.0354103	0.172894	0.133001	UPP1	1		BP	GO:0030282	bone mineralization	2/48	114/18670	0.0347383	0.202933	0.16631	COMP/MGP	2
BP	GO:0097154	GABAergic neuron differentiation	1/48	14/18670	0.0354103	0.172894	0.133001	DLX2	1		BP	GO:0070838	divalent metal ion transport	4/48	483/18670	0.0351809	0.202933	0.16631	FASLG/PLCH1/HTR2B/ANK2	4
BP	GO:1901722	regulation of cell proliferation involved in kidney development	1/48	14/18670	0.0354103	0.172894	0.133001	SERPINB7	1		BP	GO:0006096	glycolytic process	2/48	115/18670	0.0352962	0.202933	0.16631	PRKAA2/NUP210	2
BP	GO:2001279	regulation of unsaturated fatty acid biosynthetic process	1/48	14/18670	0.0354103	0.172894	0.133001	IL1B	1		BP	GO:0002834	regulation of response to tumor cell	1/48	14/18670	0.0354103	0.202933	0.16631	CD226	1
BP	GO:0021782	glial cell development	2/48	116/18670	0.0358576	0.173761	0.133668	IL1B/NRG1	2		BP	GO:0002837	regulation of immune response to tumor cell	1/48	14/18670	0.0354103	0.202933	0.16631	CD226	1
BP	GO:0034219	carbohydrate transmembrane transport	2/48	116/18670	0.0358576	0.173761	0.133668	IL1B/PPBP	2		BP	GO:0032802	low-density lipoprotein particle receptor catabolic process	1/48	14/18670	0.0354103	0.202933	0.16631	APOE	1
BP	GO:0007173	epidermal growth factor receptor signaling pathway	2/48	119/18670	0.0375625	0.173895	0.133771	AREG/EREG	2		BP	GO:0034356	NAD biosynthesis via nicotinamide riboside salvage pathway	1/48	14/18670	0.0354103	0.202933	0.16631	PTGIS	1
BP	GO:0030730	sequestering of triglyceride	1/48	15/18670	0.0378921	0.173895	0.133771	IL1B	1		BP	GO:0034370	triglyceride-rich lipoprotein particle remodeling	1/48	14/18670	0.0354103	0.202933	0.16631	APOE	1
BP	GO:0032352	positive regulation of hormone metabolic process	1/48	15/18670	0.0378921	0.173895	0.133771	IL1B	1		BP	GO:0035358	regulation of peroxisome proliferator activated receptor signaling pathway	1/48	14/18670	0.0354103	0.202933	0.16631	PTGIS	1
BP	GO:0032645	regulation of granulocyte macrophage colony-stimulating factor production	1/48	15/18670	0.0378921	0.173895	0.133771	IL1B	1		BP	GO:0042574	retinal metabolic process	1/48	14/18670	0.0354103	0.202933	0.16631	CYP1B1	1
BP	GO:0035635	entry of bacterium into host cell	1/48	15/18670	0.0378921	0.173895	0.133771	CXCL8	1		BP	GO:0050862	positive regulation of T cell receptor signaling pathway	1/48	14/18670	0.0354103	0.202933	0.16631	CD226	1
BP	GO:0045073	regulation of chemokine biosynthetic process	1/48	15/18670	0.0378921	0.173895	0.133771	IL1B	1		BP	GO:0055064	chloride ion homeostasis	1/48	14/18670	0.0354103	0.202933	0.16631	FASLG	1
BP	GO:0051044	positive regulation of membrane protein ectodomain proteolysis	1/48	15/18670	0.0378921	0.173895	0.133771	IL1B	1		BP	GO:0099188	postsynaptic cytoskeleton organization	1/48	14/18670	0.0354103	0.202933	0.16631	PPP1R9A	1
BP	GO:0071801	regulation of podosome assembly	1/48	15/18670	0.0378921	0.173895	0.133771	CSF2	1		BP	GO:1900452	regulation of long-term synaptic depression	1/48	14/18670	0.0354103	0.202933	0.16631	PPP1R9A	1
BP	GO:0090192	regulation of glomerulus development	1/48	15/18670	0.0378921	0.173895	0.133771	SERPINB7	1		BP	GO:1901626	regulation of postsynaptic membrane organization	1/48	14/18670	0.0354103	0.202933	0.16631	APOE	1
BP	GO:0042119	neutrophil activation	4/48	498/18670	0.0386882	0.173895	0.133771	CXCL8/PPBP/CXCL1/S100A12	4		BP	GO:0006757	ATP generation from ADP	2/48	116/18670	0.0358576	0.204013	0.167195	PRKAA2/NUP210	2
BP	GO:0019079	viral genome replication	2/48	122/18670	0.0392981	0.173895	0.133771	CXCL8/APOBEC3A	2		BP	GO:0070252	actin-mediated cell contraction	2/48	116/18670	0.0358576	0.204013	0.167195	ANK2/DES	2
BP	GO:0043500	muscle adaptation	2/48	122/18670	0.0392981	0.173895	0.133771	IL1B/TNNT1	2		BP	GO:0051258	protein polymerization	3/48	283/18670	0.0361299	0.204128	0.167289	ELN/LMOD1/PPP1R9A	3
BP	GO:0072001	renal system development	3/48	293/18670	0.0394101	0.173895	0.133771	PGF/ODC1/SERPINB7	3		BP	GO:1900371	regulation of purine nucleotide biosynthetic process	2/48	117/18670	0.0364224	0.204128	0.167289	PRKAA2/NUP210	2
BP	GO:0009116	nucleoside metabolic process	2/48	123/18670	0.0398834	0.173895	0.133771	UPP1/APOBEC3A	2		BP	GO:0072511	divalent inorganic cation transport	4/48	489/18670	0.0365604	0.204128	0.167289	FASLG/PLCH1/HTR2B/ANK2	4
BP	GO:0048511	rhythmic process	3/48	295/18670	0.0400838	0.173895	0.133771	CSF2/PROK2/EREG	3		BP	GO:0030808	regulation of nucleotide biosynthetic process	2/48	118/18670	0.0369907	0.204128	0.167289	PRKAA2/NUP210	2
BP	GO:0050768	negative regulation of neurogenesis	3/48	295/18670	0.0400838	0.173895	0.133771	IL1B/DLX2/NRG1	3		BP	GO:0042866	pyruvate biosynthetic process	2/48	119/18670	0.0375625	0.204128	0.167289	PRKAA2/NUP210	2
BP	GO:0003222	ventricular trabecula myocardium morphogenesis	1/48	16/18670	0.0403677	0.173895	0.133771	NRG1	1		BP	GO:0051193	regulation of cofactor metabolic process	2/48	119/18670	0.0375625	0.204128	0.167289	PRKAA2/NUP210	2
BP	GO:0009130	pyrimidine nucleoside monophosphate biosynthetic process	1/48	16/18670	0.0403677	0.173895	0.133771	UPP1	1		BP	GO:0007512	adult heart development	1/48	15/18670	0.0378921	0.204128	0.167289	HAND2	1
BP	GO:0019372	lipoxygenase pathway	1/48	16/18670	0.0403677	0.173895	0.133771	ALOXE3	1		BP	GO:0030852	regulation of granulocyte differentiation	1/48	15/18670	0.0378921	0.204128	0.167289	C1QC	1
BP	GO:0032305	positive regulation of icosanoid secretion	1/48	16/18670	0.0403677	0.173895	0.133771	IL1B	1		BP	GO:0034380	high-density lipoprotein particle assembly	1/48	15/18670	0.0378921	0.204128	0.167289	APOE	1
BP	GO:0032604	granulocyte macrophage colony-stimulating factor production	1/48	16/18670	0.0403677	0.173895	0.133771	IL1B	1		BP	GO:0042159	lipoprotein catabolic process	1/48	15/18670	0.0378921	0.204128	0.167289	APOE	1
BP	GO:0034116	positive regulation of heterotypic cell-cell adhesion	1/48	16/18670	0.0403677	0.173895	0.133771	IL1B	1		BP	GO:0051044	positive regulation of membrane protein ectodomain proteolysis	1/48	15/18670	0.0378921	0.204128	0.167289	APOE	1
BP	GO:0042033	chemokine biosynthetic process	1/48	16/18670	0.0403677	0.173895	0.133771	IL1B	1		BP	GO:0090136	epithelial cell-cell adhesion	1/48	15/18670	0.0378921	0.204128	0.167289	CYP1B1	1
BP	GO:0043174	nucleoside salvage	1/48	16/18670	0.0403677	0.173895	0.133771	UPP1	1		BP	GO:1900119	positive regulation of execution phase of apoptosis	1/48	15/18670	0.0378921	0.204128	0.167289	PTGIS	1
BP	GO:0043252	sodium-independent organic anion transport	1/48	16/18670	0.0403677	0.173895	0.133771	SLCO4A1	1		BP	GO:2000484	positive regulation of interleukin-8 secretion	1/48	15/18670	0.0378921	0.204128	0.167289	CD2	1
BP	GO:0045618	positive regulation of keratinocyte differentiation	1/48	16/18670	0.0403677	0.173895	0.133771	CYP27B1	1		BP	GO:2001028	positive regulation of endothelial cell chemotaxis	1/48	15/18670	0.0378921	0.204128	0.167289	SMOC2	1
BP	GO:0050755	chemokine metabolic process	1/48	16/18670	0.0403677	0.173895	0.133771	IL1B	1		BP	GO:0006721	terpenoid metabolic process	2/48	120/18670	0.0381376	0.204128	0.167289	CYP1B1/APOE	2
BP	GO:0070886	positive regulation of calcineurin-NFAT signaling cascade	1/48	16/18670	0.0403677	0.173895	0.133771	NRG1	1		BP	GO:0006914	autophagy	4/48	496/18670	0.0382093	0.204128	0.167289	RAB39B/HTR2B/SYNPO2/PRKAA2	4
BP	GO:0071732	cellular response to nitric oxide	1/48	16/18670	0.0403677	0.173895	0.133771	MMP3	1		BP	GO:0061919	process utilizing autophagic mechanism	4/48	496/18670	0.0382093	0.204128	0.167289	RAB39B/HTR2B/SYNPO2/PRKAA2	4
BP	GO:0072109	glomerular mesangium development	1/48	16/18670	0.0403677	0.173895	0.133771	SERPINB7	1		BP	GO:0010811	positive regulation of cell-substrate adhesion	2/48	121/18670	0.0387162	0.205755	0.168622	SMOC2/SPOCK2	2
BP	GO:0106058	positive regulation of calcineurin-mediated signaling	1/48	16/18670	0.0403677	0.173895	0.133771	NRG1	1		BP	GO:1903409	reactive oxygen species biosynthetic process	2/48	122/18670	0.0392981	0.205755	0.168622	CYP1B1/PTGIS	2
BP	GO:0014013	regulation of gliogenesis	2/48	124/18670	0.040472	0.173895	0.133771	IL1B/DLX2	2		BP	GO:1903578	regulation of ATP metabolic process	2/48	122/18670	0.0392981	0.205755	0.168622	PRKAA2/NUP210	2
BP	GO:0014066	regulation of phosphatidylinositol 3-kinase signaling	2/48	124/18670	0.040472	0.173895	0.133771	CSF3/IER3	2		BP	GO:0051146	striated muscle cell differentiation	3/48	293/18670	0.0394101	0.205755	0.168622	COMP/LMOD1/MYH11	3
BP	GO:0019218	regulation of steroid metabolic process	2/48	124/18670	0.040472	0.173895	0.133771	IL1B/CYP27B1	2		BP	GO:0002070	epithelial cell maturation	1/48	16/18670	0.0403677	0.205755	0.168622	HOXB13	1
BP	GO:0090068	positive regulation of cell cycle process	3/48	298/18670	0.0411055	0.174829	0.134489	IL1B/IL1A/EREG	3		BP	GO:0010875	positive regulation of cholesterol efflux	1/48	16/18670	0.0403677	0.205755	0.168622	APOE	1
BP	GO:0018105	peptidyl-serine phosphorylation	3/48	299/18670	0.041449	0.174829	0.134489	CSF3/IL24/IL11	3		BP	GO:0014866	skeletal myofibril assembly	1/48	16/18670	0.0403677	0.205755	0.168622	MYH11	1
BP	GO:0006595	polyamine metabolic process	1/48	17/18670	0.042837	0.174829	0.134489	ODC1	1		BP	GO:0044794	positive regulation by host of viral process	1/48	16/18670	0.0403677	0.205755	0.168622	APOE	1
BP	GO:0006825	copper ion transport	1/48	17/18670	0.042837	0.174829	0.134489	HEPHL1	1		BP	GO:0061684	chaperone-mediated autophagy	1/48	16/18670	0.0403677	0.205755	0.168622	SYNPO2	1
BP	GO:0009129	pyrimidine nucleoside monophosphate metabolic process	1/48	17/18670	0.042837	0.174829	0.134489	UPP1	1		BP	GO:0071380	cellular response to prostaglandin E stimulus	1/48	16/18670	0.0403677	0.205755	0.168622	PRKAA2	1
BP	GO:0010744	positive regulation of macrophage derived foam cell differentiation	1/48	17/18670	0.042837	0.174829	0.134489	CSF2	1		BP	GO:1902001	fatty acid transmembrane transport	1/48	16/18670	0.0403677	0.205755	0.168622	PRKAA2	1
BP	GO:0014733	regulation of skeletal muscle adaptation	1/48	17/18670	0.042837	0.174829	0.134489	TNNT1	1		BP	GO:1902992	negative regulation of amyloid precursor protein catabolic process	1/48	16/18670	0.0403677	0.205755	0.168622	APOE	1
BP	GO:0015732	prostaglandin transport	1/48	17/18670	0.042837	0.174829	0.134489	IL1B	1		BP	GO:1990000	amyloid fibril formation	1/48	16/18670	0.0403677	0.205755	0.168622	APOE	1
BP	GO:0042268	regulation of cytolysis	1/48	17/18670	0.042837	0.174829	0.134489	CSF2	1		BP	GO:0050890	cognition	3/48	296/18670	0.0404229	0.205755	0.168622	PRKAR2B/GABRA5/APOE	3
BP	GO:0043651	linoleic acid metabolic process	1/48	17/18670	0.042837	0.174829	0.134489	ALOXE3	1		BP	GO:0019751	polyol metabolic process	2/48	124/18670	0.040472	0.205755	0.168622	PLCB4/PLCH1	2
BP	GO:0045091	regulation of single stranded viral RNA replication via double stranded DNA intermediate	1/48	17/18670	0.042837	0.174829	0.134489	CXCL8	1		BP	GO:0030326	embryonic limb morphogenesis	2/48	125/18670	0.041064	0.207089	0.169716	AFF3/HAND2	2
BP	GO:0045187	regulation of circadian sleep/wake cycle, sleep	1/48	17/18670	0.042837	0.174829	0.134489	CSF2	1		BP	GO:0035113	embryonic appendage morphogenesis	2/48	125/18670	0.041064	0.207089	0.169716	AFF3/HAND2	2
BP	GO:0060850	regulation of transcription involved in cell fate commitment	1/48	17/18670	0.042837	0.174829	0.134489	DLX2	1		BP	GO:0046031	ADP metabolic process	2/48	126/18670	0.0416592	0.207089	0.169716	PRKAA2/NUP210	2
BP	GO:1902931	negative regulation of alcohol biosynthetic process	1/48	17/18670	0.042837	0.174829	0.134489	CYP27B1	1		BP	GO:0070372	regulation of ERK1 and ERK2 cascade	3/48	300/18670	0.041794	0.207089	0.169716	HTR2B/HAND2/APOE	3
BP	GO:1903209	positive regulation of oxidative stress-induced cell death	1/48	17/18670	0.042837	0.174829	0.134489	MMP3	1		BP	GO:0002031	G protein-coupled receptor internalization	1/48	17/18670	0.042837	0.207089	0.169716	HTR2B	1
BP	GO:0002687	positive regulation of leukocyte migration	2/48	128/18670	0.0428594	0.174829	0.134489	CXCL8/PGF	2		BP	GO:0002418	immune response to tumor cell	1/48	17/18670	0.042837	0.207089	0.169716	CD226	1
BP	GO:0003158	endothelium development	2/48	132/18670	0.0452986	0.179116	0.137787	IL1B/NRG1	2		BP	GO:0034384	high-density lipoprotein particle clearance	1/48	17/18670	0.042837	0.207089	0.169716	APOE	1
BP	GO:0039692	single stranded viral RNA replication via double stranded DNA intermediate	1/48	18/18670	0.0453001	0.179116	0.137787	CXCL8	1		BP	GO:0034433	steroid esterification	1/48	17/18670	0.042837	0.207089	0.169716	APOE	1
BP	GO:0043011	myeloid dendritic cell differentiation	1/48	18/18670	0.0453001	0.179116	0.137787	CSF2	1		BP	GO:0034434	sterol esterification	1/48	17/18670	0.042837	0.207089	0.169716	APOE	1
BP	GO:0060749	mammary gland alveolus development	1/48	18/18670	0.0453001	0.179116	0.137787	AREG	1		BP	GO:0034435	cholesterol esterification	1/48	17/18670	0.042837	0.207089	0.169716	APOE	1
BP	GO:0061377	mammary gland lobule development	1/48	18/18670	0.0453001	0.179116	0.137787	AREG	1		BP	GO:0035988	chondrocyte proliferation	1/48	17/18670	0.042837	0.207089	0.169716	COMP	1
BP	GO:0070633	transepithelial transport	1/48	18/18670	0.0453001	0.179116	0.137787	CSF2	1		BP	GO:0045725	positive regulation of glycogen biosynthetic process	1/48	17/18670	0.042837	0.207089	0.169716	SORBS1	1
BP	GO:0071605	monocyte chemotactic protein-1 production	1/48	18/18670	0.0453001	0.179116	0.137787	IL1B	1		BP	GO:0061298	retina vasculature development in camera-type eye	1/48	17/18670	0.042837	0.207089	0.169716	CYP1B1	1
BP	GO:0071637	regulation of monocyte chemotactic protein-1 production	1/48	18/18670	0.0453001	0.179116	0.137787	IL1B	1		BP	GO:0061323	cell proliferation involved in heart morphogenesis	1/48	17/18670	0.042837	0.207089	0.169716	HAND2	1
BP	GO:0150078	positive regulation of neuroinflammatory response	1/48	18/18670	0.0453001	0.179116	0.137787	IL1B	1		BP	GO:1902931	negative regulation of alcohol biosynthetic process	1/48	17/18670	0.042837	0.207089	0.169716	APOE	1
BP	GO:2000193	positive regulation of fatty acid transport	1/48	18/18670	0.0453001	0.179116	0.137787	IL1B	1		BP	GO:2000136	regulation of cell proliferation involved in heart morphogenesis	1/48	17/18670	0.042837	0.207089	0.169716	HAND2	1
BP	GO:0006766	vitamin metabolic process	2/48	134/18670	0.0465372	0.179996	0.138464	IL1B/CYP27B1	2		BP	GO:0034199	activation of protein kinase A activity	1/48	18/18670	0.0453001	0.214393	0.175701	PRKAR2B	1
BP	GO:0046683	response to organophosphorus	2/48	134/18670	0.0465372	0.179996	0.138464	IL1B/AREG	2		BP	GO:0034375	high-density lipoprotein particle remodeling	1/48	18/18670	0.0453001	0.214393	0.175701	APOE	1
BP	GO:0051961	negative regulation of nervous system development	3/48	315/18670	0.0471433	0.179996	0.138464	IL1B/DLX2/NRG1	3		BP	GO:0048739	cardiac muscle fiber development	1/48	18/18670	0.0453001	0.214393	0.175701	MYH11	1
BP	GO:0050921	positive regulation of chemotaxis	2/48	135/18670	0.0471611	0.179996	0.138464	CXCL8/PGF	2		BP	GO:0060977	coronary vasculature morphogenesis	1/48	18/18670	0.0453001	0.214393	0.175701	HAND2	1
BP	GO:0002076	osteoblast development	1/48	19/18670	0.0477569	0.179996	0.138464	PTHLH	1		BP	GO:0070875	positive regulation of glycogen metabolic process	1/48	18/18670	0.0453001	0.214393	0.175701	SORBS1	1
BP	GO:0002726	positive regulation of T cell cytokine production	1/48	19/18670	0.0477569	0.179996	0.138464	IL1B	1		BP	GO:1900221	regulation of amyloid-beta clearance	1/48	18/18670	0.0453001	0.214393	0.175701	APOE	1
BP	GO:0002922	positive regulation of humoral immune response	1/48	19/18670	0.0477569	0.179996	0.138464	IL1B	1		BP	GO:2000479	regulation of cAMP-dependent protein kinase activity	1/48	18/18670	0.0453001	0.214393	0.175701	PRKAR2B	1
BP	GO:0030949	positive regulation of vascular endothelial growth factor receptor signaling pathway	1/48	19/18670	0.0477569	0.179996	0.138464	IL1B	1		BP	GO:0001508	action potential	2/48	133/18670	0.0459163	0.216659	0.177559	SCN7A/ANK2	2
BP	GO:0032303	regulation of icosanoid secretion	1/48	19/18670	0.0477569	0.179996	0.138464	IL1B	1		BP	GO:1901214	regulation of neuron death	3/48	313/18670	0.0464112	0.216709	0.177599	FASLG/GABRA5/APOE	3
BP	GO:0032700	negative regulation of interleukin-17 production	1/48	19/18670	0.0477569	0.179996	0.138464	IL36RN	1		BP	GO:0006165	nucleoside diphosphate phosphorylation	2/48	134/18670	0.0465372	0.216709	0.177599	PRKAA2/NUP210	2
BP	GO:0060252	positive regulation of glial cell proliferation	1/48	19/18670	0.0477569	0.179996	0.138464	IL1B	1		BP	GO:0010544	negative regulation of platelet activation	1/48	19/18670	0.0477569	0.216709	0.177599	APOE	1
BP	GO:0071731	response to nitric oxide	1/48	19/18670	0.0477569	0.179996	0.138464	MMP3	1		BP	GO:0032288	myelin assembly	1/48	19/18670	0.0477569	0.216709	0.177599	ANK2	1
BP	GO:0071800	podosome assembly	1/48	19/18670	0.0477569	0.179996	0.138464	CSF2	1		BP	GO:0034063	stress granule assembly	1/48	19/18670	0.0477569	0.216709	0.177599	PRKAA2	1
BP	GO:1900409	positive regulation of cellular response to oxidative stress	1/48	19/18670	0.0477569	0.179996	0.138464	MMP3	1		BP	GO:0060973	cell migration involved in heart development	1/48	19/18670	0.0477569	0.216709	0.177599	HAND2	1
BP	GO:1902170	cellular response to reactive nitrogen species	1/48	19/18670	0.0477569	0.179996	0.138464	MMP3	1		BP	GO:0071071	regulation of phospholipid biosynthetic process	1/48	19/18670	0.0477569	0.216709	0.177599	HTR2B	1
BP	GO:2000251	positive regulation of actin cytoskeleton reorganization	1/48	19/18670	0.0477569	0.179996	0.138464	CSF3	1		BP	GO:0046939	nucleotide phosphorylation	2/48	136/18670	0.0477882	0.216709	0.177599	PRKAA2/NUP210	2
BP	GO:0046425	regulation of JAK-STAT cascade	2/48	137/18670	0.0484184	0.181467	0.139596	CSF2/IL24	2		BP	GO:0070371	ERK1 and ERK2 cascade	3/48	317/18670	0.0478811	0.216709	0.177599	HTR2B/HAND2/APOE	3
BP	GO:0033135	regulation of peptidyl-serine phosphorylation	2/48	139/18670	0.0496878	0.181467	0.139596	CSF3/IL11	2		BP	GO:0009135	purine nucleoside diphosphate metabolic process	2/48	138/18670	0.0490516	0.216709	0.177599	PRKAA2/NUP210	2
BP	GO:0050715	positive regulation of cytokine secretion	2/48	139/18670	0.0496878	0.181467	0.139596	IL1B/IL1A	2		BP	GO:0009179	purine ribonucleoside diphosphate metabolic process	2/48	138/18670	0.0490516	0.216709	0.177599	PRKAA2/NUP210	2
BP	GO:0009914	hormone transport	3/48	322/18670	0.0497508	0.181467	0.139596	IL1B/IL11/SLCO4A1	3		BP	GO:0030048	actin filament-based movement	2/48	138/18670	0.0490516	0.216709	0.177599	ANK2/DES	2
BP	GO:0018209	peptidyl-serine modification	3/48	322/18670	0.0497508	0.181467	0.139596	CSF3/IL24/IL11	3		BP	GO:0002831	regulation of response to biotic stimulus	2/48	139/18670	0.0496878	0.216709	0.177599	CD226/FGL2	2
CC	GO:0001533	cornified envelope	7/50	65/19717	2.71071e-10	1.24693e-08	1.19842e-08	SPRR2G/LCE3A/PI3/LCE3D/LCE3E/SPRR4/LCE2B	7		BP	GO:0006720	isoprenoid metabolic process	2/48	139/18670	0.0496878	0.216709	0.177599	CYP1B1/APOE	2
CC	GO:1904724	tertiary granule lumen	2/50	55/19717	0.00859022	0.197575	0.189889	PPBP/CXCL1	2		BP	GO:0050715	positive regulation of cytokine secretion	2/48	139/18670	0.0496878	0.216709	0.177599	HTR2B/CD2	2
CC	GO:0030665	clathrin-coated vesicle membrane	2/50	115/19717	0.034444	0.344113	0.330726	AREG/EREG	2		CC	GO:0044449	contractile fiber part	7/50	221/19717	1.3406e-06	0.000174571	0.00013627	PPP1R12B/ANK2/LMOD1/MYH11/SYNPO2/SYNM/DES	7
CC	GO:0034774	secretory granule lumen	3/50	321/19717	0.0478038	0.344113	0.330726	PPBP/CXCL1/S100A12	3		CC	GO:0043292	contractile fiber	7/50	234/19717	1.96147e-06	0.000174571	0.00013627	PPP1R12B/ANK2/LMOD1/MYH11/SYNPO2/SYNM/DES	7
MF	GO:0048018	receptor ligand activity	19/48	482/17697	7.25953e-18	6.28174e-16	4.66755e-16	IL1B/CSF2/CXCL3/CSF3/CXCL8/PPBP/IL1A/IL24/CXCL1/IL11/PGF/IL36G/AREG/DEFB4A/EREG/PTHLH/IL36RN/IL36B/NRG1	19		CC	GO:0045121	membrane raft	7/50	315/19717	1.37716e-05	0.000624425	0.000487428	FASLG/ANK2/SORBS1/PRKAR2B/PTGIS/CD2/CD226	7
MF	GO:0005125	cytokine activity	15/48	220/17697	1.23171e-17	6.28174e-16	4.66755e-16	IL1B/CSF2/CXCL3/CSF3/CXCL8/PPBP/IL1A/IL24/CXCL1/IL11/IL36G/AREG/IL36RN/IL36B/NRG1	15		CC	GO:0098857	membrane microdomain	7/50	316/19717	1.40566e-05	0.000624425	0.000487428	FASLG/ANK2/SORBS1/PRKAR2B/PTGIS/CD2/CD226	7
MF	GO:0005126	cytokine receptor binding	14/48	286/17697	1.77914e-14	6.04907e-13	4.49466e-13	IL1B/CSF2/CXCL3/CSF3/CXCL8/PPBP/IL1A/CXCL1/IL11/PGF/IL36G/DEFB4A/IL36RN/IL36B	14		CC	GO:0098589	membrane region	7/50	328/19717	1.78756e-05	0.000624425	0.000487428	FASLG/ANK2/SORBS1/PRKAR2B/PTGIS/CD2/CD226	7
MF	GO:0070851	growth factor receptor binding	11/48	134/17697	5.50477e-14	1.40372e-12	1.04301e-12	IL1B/CSF2/CSF3/IL1A/IL11/PGF/IL36G/AREG/EREG/IL36RN/IL36B	11		CC	GO:0030016	myofibril	6/50	224/19717	2.1048e-05	0.000624425	0.000487428	PPP1R12B/ANK2/LMOD1/SYNPO2/SYNM/DES	6
MF	GO:0008083	growth factor activity	9/48	163/17697	4.71238e-10	8.60113e-09	6.39094e-09	CSF2/CSF3/PPBP/CXCL1/IL11/PGF/AREG/EREG/NRG1	9		CC	GO:0062023	collagen-containing extracellular matrix	7/50	406/19717	6.93781e-05	0.00176419	0.00137713	ELN/COMP/MGP/SMOC2/C1QC/APOE/FGL2	7
MF	GO:0005149	interleukin-1 receptor binding	5/48	16/17697	5.05949e-10	8.60113e-09	6.39094e-09	IL1B/IL1A/IL36G/IL36RN/IL36B	5		CC	GO:0030017	sarcomere	5/50	204/19717	0.000163849	0.00364563	0.00284579	PPP1R12B/ANK2/LMOD1/SYNPO2/DES	5
MF	GO:0042379	chemokine receptor binding	5/48	66/17697	9.35412e-07	1.36303e-05	1.01278e-05	CXCL3/CXCL8/PPBP/CXCL1/DEFB4A	5		CC	GO:0030018	Z disc	4/50	132/19717	0.000348191	0.00688645	0.00537558	PPP1R12B/ANK2/SYNPO2/DES	4
MF	GO:0008009	chemokine activity	4/48	49/17697	9.22681e-06	0.000117642	8.74119e-05	CXCL3/CXCL8/PPBP/CXCL1	4		CC	GO:0031674	I band	4/50	143/19717	0.000471553	0.00839365	0.00655211	PPP1R12B/ANK2/SYNPO2/DES	4
MF	GO:0001664	G protein-coupled receptor binding	6/48	280/17697	0.000104433	0.00118358	0.000879439	CXCL3/PROK2/CXCL8/PPBP/CXCL1/DEFB4A	6		CC	GO:0043034	costamere	2/50	19/19717	0.0010484	0.0169649	0.0132429	ANK2/SYNM	2
MF	GO:0005507	copper ion binding	3/48	59/17697	0.000547203	0.00558147	0.00414722	IL1A/HEPHL1/S100A12	3		CC	GO:0031672	A band	2/50	39/19717	0.00439845	0.0652437	0.0509294	PPP1R12B/ANK2	2
MF	GO:0004867	serine-type endopeptidase inhibitor activity	3/48	94/17697	0.00211131	0.0195776	0.0145468	PI3/SPINK6/SERPINB7	3		CC	GO:0042383	sarcolemma	3/50	136/19717	0.0049655	0.0679891	0.0530725	ANK2/SYNM/DES	3
MF	GO:0004222	metalloendopeptidase activity	3/48	103/17697	0.00273848	0.0232771	0.0172957	MMP10/MMP3/MMP1	3		CC	GO:0014704	intercalated disc	2/50	50/19717	0.00714351	0.0908247	0.070898	ANK2/DES	2
MF	GO:0005154	epidermal growth factor receptor binding	2/48	33/17697	0.00360502	0.0282855	0.0210171	AREG/EREG	2		CC	GO:0043025	neuronal cell body	5/50	497/19717	0.00831478	0.0986688	0.0770212	PRKAR2B/PPP1R9A/PRKAA2/GABRA5/APOE	5
MF	GO:0042056	chemoattractant activity	2/48	38/17697	0.00475865	0.0346702	0.0257611	PGF/DEFB4A	2		CC	GO:0098978	glutamatergic synapse	4/50	349/19717	0.0117188	0.12406	0.0968416	PLCB4/PRKAR2B/PPP1R9A/APOE	4
MF	GO:0004866	endopeptidase inhibitor activity	3/48	175/17697	0.0118685	0.0747132	0.0555145	PI3/SPINK6/SERPINB7	3		CC	GO:0001725	stress fiber	2/50	67/19717	0.0125454	0.12406	0.0968416	SORBS1/SYNPO2	2
MF	GO:0008237	metallopeptidase activity	3/48	181/17697	0.0129917	0.0747132	0.0555145	MMP10/MMP3/MMP1	3		CC	GO:0097517	contractile actin filament bundle	2/50	67/19717	0.0125454	0.12406	0.0968416	SORBS1/SYNPO2	2
MF	GO:0030414	peptidase inhibitor activity	3/48	182/17697	0.0131847	0.0747132	0.0555145	PI3/SPINK6/SERPINB7	3		CC	GO:0044291	cell-cell contact zone	2/50	71/19717	0.0140098	0.130236	0.101662	ANK2/DES	2
MF	GO:0061135	endopeptidase regulator activity	3/48	182/17697	0.0131847	0.0747132	0.0555145	PI3/SPINK6/SERPINB7	3		CC	GO:0032432	actin filament bundle	2/50	75/19717	0.0155446	0.130236	0.101662	SORBS1/SYNPO2	2
MF	GO:0061134	peptidase regulator activity	3/48	219/17697	0.0214918	0.115377	0.0857291	PI3/SPINK6/SERPINB7	3		CC	GO:0031594	neuromuscular junction	2/50	76/19717	0.0159391	0.130236	0.101662	PPP1R9A/DES	2
MF	GO:0004322	ferroxidase activity	1/48	10/17697	0.0268013	0.12513	0.0929761	HEPHL1	1		CC	GO:0042641	actomyosin	2/50	79/19717	0.0171483	0.130236	0.101662	SORBS1/SYNPO2	2
MF	GO:0016724	oxidoreductase activity, oxidizing metal ions, oxygen as acceptor	1/48	10/17697	0.0268013	0.12513	0.0929761	HEPHL1	1		CC	GO:0009897	external side of plasma membrane	4/50	393/19717	0.0174127	0.130236	0.101662	FASLG/CXCR3/CD2/CD226	4
MF	GO:0030546	receptor activator activity	1/48	11/17697	0.0294424	0.12513	0.0929761	NRG1	1		CC	GO:0005901	caveola	2/50	80/19717	0.0175599	0.130236	0.101662	FASLG/PTGIS	2
MF	GO:0045236	CXCR chemokine receptor binding	1/48	11/17697	0.0294424	0.12513	0.0929761	CXCL8	1		CC	GO:0005916	fascia adherens	1/50	10/19717	0.0250771	0.170997	0.133481	DES	1
MF	GO:0050786	RAGE receptor binding	1/48	11/17697	0.0294424	0.12513	0.0929761	S100A12	1		CC	GO:0005911	cell-cell junction	4/50	459/19717	0.0287727	0.170997	0.133481	ANK2/SORBS1/DES/CD2	4
MF	GO:0004126	cytidine deaminase activity	1/48	12/17697	0.0320765	0.130872	0.0972425	APOBEC3A	1		CC	GO:0005614	interstitial matrix	1/50	12/19717	0.030018	0.170997	0.133481	SMOC2	1
MF	GO:0005172	vascular endothelial growth factor receptor binding	1/48	13/17697	0.0347036	0.136145	0.10116	PGF	1		CC	GO:0044853	plasma membrane raft	2/50	109/19717	0.0312259	0.170997	0.133481	FASLG/PTGIS	2
MF	GO:0005523	tropomyosin binding	1/48	15/17697	0.0399369	0.149634	0.111183	TNNT1	1		CC	GO:1902911	protein kinase complex	2/50	109/19717	0.0312259	0.170997	0.133481	SORBS1/PRKAA2	2
MF	GO:0015347	sodium-independent organic anion transmembrane transporter activity	1/48	16/17697	0.0425431	0.149634	0.111183	SLCO4A1	1		CC	GO:0005952	cAMP-dependent protein kinase complex	1/50	13/19717	0.0324793	0.170997	0.133481	PRKAR2B	1
MF	GO:0030280	structural constituent of epidermis	1/48	16/17697	0.0425431	0.149634	0.111183	PI3	1		CC	GO:0042627	chylomicron	1/50	13/19717	0.0324793	0.170997	0.133481	APOE	1
MF	GO:0005178	integrin binding	2/48	132/17697	0.0498406	0.155187	0.115309	IL1B/NRG1	2		CC	GO:0001518	voltage-gated sodium channel complex	1/50	14/19717	0.0349344	0.170997	0.133481	SCN7A	1
											CC	GO:0031089	platelet dense granule lumen	1/50	14/19717	0.0349344	0.170997	0.133481	CTSW	1
											CC	GO:0031588	nucleotide-activated protein kinase complex	1/50	14/19717	0.0349344	0.170997	0.133481	PRKAA2	1
											CC	GO:0034362	low-density lipoprotein particle	1/50	14/19717	0.0349344	0.170997	0.133481	APOE	1
											CC	GO:0043083	synaptic cleft	1/50	14/19717	0.0349344	0.170997	0.133481	APOE	1
											CC	GO:0005913	cell-cell adherens junction	2/50	117/19717	0.0355444	0.170997	0.133481	SORBS1/DES	2
											CC	GO:0098688	parallel fiber to Purkinje cell synapse	1/50	16/19717	0.0398264	0.186555	0.145625	PLCB4	1
											CC	GO:0005859	muscle myosin complex	1/50	18/19717	0.044694	0.186897	0.145892	MYH11	1
											CC	GO:0090723	growth cone part	1/50	18/19717	0.044694	0.186897	0.145892	PPP1R9A	1
											CC	GO:1902711	GABA-A receptor complex	1/50	19/19717	0.0471188	0.186897	0.145892	GABRA5	1
											CC	GO:0034361	very-low-density lipoprotein particle	1/50	20/19717	0.0495375	0.186897	0.145892	APOE	1
											CC	GO:0034385	triglyceride-rich plasma lipoprotein particle	1/50	20/19717	0.0495375	0.186897	0.145892	APOE	1
											CC	GO:0043194	axon initial segment	1/50	20/19717	0.0495375	0.186897	0.145892	ANK2	1
											CC	GO:0071682	endocytic vesicle lumen	1/50	20/19717	0.0495375	0.186897	0.145892	APOE	1
											CC	GO:1902710	GABA receptor complex	1/50	20/19717	0.0495375	0.186897	0.145892	GABRA5	1
											MF	GO:0043395	heparan sulfate proteoglycan binding	3/48	16/17697	1.02302e-05	0.00203582	0.00166914	HPSE2/COMP/APOE	3
											MF	GO:0043394	proteoglycan binding	3/48	36/17697	0.000125558	0.012493	0.0102429	HPSE2/COMP/APOE	3
											MF	GO:0005201	extracellular matrix structural constituent	4/48	163/17697	0.000984464	0.0653028	0.053541	ELN/COMP/MGP/FGL2	4
											MF	GO:0008081	phosphoric diester hydrolase activity	3/48	94/17697	0.00211131	0.0757268	0.0620876	PLCB4/PLCH1/PRKAR2B	3
											MF	GO:0004435	phosphatidylinositol phospholipase C activity	2/48	26/17697	0.00224597	0.0757268	0.0620876	PLCB4/PLCH1	2
											MF	GO:0004629	phospholipase C activity	2/48	28/17697	0.00260323	0.0757268	0.0620876	PLCB4/PLCH1	2
											MF	GO:0005200	structural constituent of cytoskeleton	3/48	102/17697	0.00266376	0.0757268	0.0620876	ANK2/SYNM/DES	3
											MF	GO:0005539	glycosaminoglycan binding	4/48	229/17697	0.00340269	0.084642	0.069397	COMP/SMOC2/SPOCK2/APOE	4
											MF	GO:1901681	sulfur compound binding	4/48	250/17697	0.00464755	0.102762	0.0842538	HPSE2/COMP/SMOC2/APOE	4
											MF	GO:0003779	actin binding	5/48	431/17697	0.00606278	0.120649	0.098919	SORBS1/LMOD1/MYH11/SYNPO2/PPP1R9A	5
											MF	GO:0008307	structural constituent of muscle	2/48	46/17697	0.0069101	0.12501	0.102494	MYH11/SYNM	2
											MF	GO:0050840	extracellular matrix binding	2/48	57/17697	0.0104559	0.156032	0.127929	ELN/SPOCK2	2
											MF	GO:0008201	heparin binding	3/48	169/17697	0.0108037	0.156032	0.127929	COMP/SMOC2/APOE	3
											MF	GO:0030674	protein binding, bridging	3/48	170/17697	0.0109771	0.156032	0.127929	ANK2/SORBS1/SYNPO2	3
											MF	GO:0005518	collagen binding	2/48	67/17697	0.0142385	0.188898	0.154875	COMP/SPOCK2	2
											MF	GO:0060090	molecular adaptor activity	3/48	237/17697	0.0263646	0.205276	0.168304	ANK2/SORBS1/SYNPO2	3
											MF	GO:0008641	ubiquitin-like modifier activating enzyme activity	1/48	10/17697	0.0268013	0.205276	0.168304	UBA7	1
											MF	GO:0043176	amine binding	1/48	10/17697	0.0268013	0.205276	0.168304	HTR2B	1
											MF	GO:0051378	serotonin binding	1/48	10/17697	0.0268013	0.205276	0.168304	HTR2B	1
											MF	GO:0008503	benzodiazepine receptor activity	1/48	11/17697	0.0294424	0.205276	0.168304	GABRA5	1
											MF	GO:0017166	vinculin binding	1/48	11/17697	0.0294424	0.205276	0.168304	SYNM	1
											MF	GO:0036122	BMP binding	1/48	11/17697	0.0294424	0.205276	0.168304	COMP	1
											MF	GO:0097493	structural molecule activity conferring elasticity	1/48	11/17697	0.0294424	0.205276	0.168304	ELN	1
											MF	GO:0004497	monooxygenase activity	2/48	99/17697	0.0295767	0.205276	0.168304	CYP1B1/PTGIS	2
											MF	GO:0004620	phospholipase activity	2/48	102/17697	0.0312457	0.205276	0.168304	PLCB4/PLCH1	2
											MF	GO:0022851	GABA-gated chloride ion channel activity	1/48	13/17697	0.0347036	0.205276	0.168304	GABRA5	1
											MF	GO:0031005	filamin binding	1/48	13/17697	0.0347036	0.205276	0.168304	SYNPO2	1
											MF	GO:0034236	protein kinase A catalytic subunit binding	1/48	13/17697	0.0347036	0.205276	0.168304	PRKAR2B	1
											MF	GO:0005523	tropomyosin binding	1/48	15/17697	0.0399369	0.205276	0.168304	LMOD1	1
											MF	GO:0019215	intermediate filament binding	1/48	15/17697	0.0399369	0.205276	0.168304	SYNM	1
											MF	GO:0030594	neurotransmitter receptor activity	2/48	117/17697	0.0401265	0.205276	0.168304	HTR2B/GABRA5	2
											MF	GO:0005237	inhibitory extracellular ligand-gated ion channel activity	1/48	16/17697	0.0425431	0.205276	0.168304	GABRA5	1
											MF	GO:0008191	metalloendopeptidase inhibitor activity	1/48	16/17697	0.0425431	0.205276	0.168304	SPOCK2	1
											MF	GO:0044325	ion channel binding	2/48	124/17697	0.0445609	0.205276	0.168304	ANK2/PPP1R9A	2
											MF	GO:0005123	death receptor binding	1/48	17/17697	0.0451424	0.205276	0.168304	FASLG	1
											MF	GO:0031489	myosin V binding	1/48	17/17697	0.0451424	0.205276	0.168304	RAB39B	1
											MF	GO:0035173	histone kinase activity	1/48	17/17697	0.0451424	0.205276	0.168304	PRKAA2	1
											MF	GO:0050811	GABA receptor binding	1/48	17/17697	0.0451424	0.205276	0.168304	GABRA5	1
											MF	GO:0016298	lipase activity	2/48	127/17697	0.0465149	0.205276	0.168304	PLCB4/PLCH1	2
											MF	GO:0019955	cytokine binding	2/48	128/17697	0.0471732	0.205276	0.168304	CXCR3/COMP	2
											MF	GO:0017127	cholesterol transporter activity	1/48	18/17697	0.0477348	0.205276	0.168304	APOE	1
											MF	GO:0047555	3',5'-cyclic-GMP phosphodiesterase activity	1/48	18/17697	0.0477348	0.205276	0.168304	PRKAR2B	1
											MF	GO:0120020	intermembrane cholesterol transfer activity	1/48	18/17697	0.0477348	0.205276	0.168304	APOE	1
											MF	GO:0005178	integrin binding	2/48	132/17697	0.0498406	0.205276	0.168304	COMP/CD226	2

## Sheet: S7
Table S7. ICI score of 206 cases of ESCC samples
id	futime	fustat	ICI score	NA	ICI score group
GSM1296956	0.988037	Dead	1.41415	GSE53625	High
GSM1296958	4.94301	Alive	-2.52259	GSE53625	High
GSM1296960	3.32648	Dead	-2.57671	GSE53625	High
GSM1296964	0.939909	Dead	1.41963	GSE53625	High
GSM1296966	4.69388	Alive	-8.02221	GSE53625	Low
GSM1296968	4.69388	Alive	-0.0395734	GSE53625	High
GSM1296970	2.52247	Dead	-2.11908	GSE53625	High
GSM1296972	0.931416	Dead	1.447	GSE53625	High
GSM1296974	4.89205	Alive	5.92911	GSE53625	High
GSM1296978	4.87224	Alive	1.04503	GSE53625	High
GSM1296980	4.86374	Alive	-2.08945	GSE53625	High
GSM1296982	4.86091	Alive	5.32377	GSE53625	High
GSM1296984	1.10411	Dead	7.95023	GSE53625	High
GSM1296986	0.48411	Dead	1.55908	GSE53625	High
GSM1296990	4.80995	Alive	2.56657	GSE53625	High
GSM1296992	4.76749	Alive	0.116717	GSE53625	High
GSM1296994	4.72785	Alive	1.23059	GSE53625	High
GSM1296996	0.532237	Dead	-5.25655	GSE53625	Low
GSM1296998	2.16292	Dead	2.23536	GSE53625	High
GSM1297000	0.866301	Dead	1.48924	GSE53625	High
GSM1297002	1.11826	Dead	-3.7767	GSE53625	High
GSM1297004	4.64858	Alive	4.29858	GSE53625	High
GSM1297006	1.53443	Dead	0.0851688	GSE53625	High
GSM1297008	3.08301	Dead	2.95221	GSE53625	High
GSM1297010	4.59479	Alive	-0.821432	GSE53625	High
GSM1297012	1.36174	Dead	-3.15757	GSE53625	High
GSM1297014	4.49571	Alive	-0.16268	GSE53625	High
GSM1297016	4.47589	Alive	6.46119	GSE53625	High
GSM1297020	0.370868	Dead	1.49297	GSE53625	High
GSM1297022	4.41927	Alive	-6.75637	GSE53625	Low
GSM1297024	0.744566	Dead	0.344501	GSE53625	High
GSM1297026	0.141553	Dead	5.02979	GSE53625	High
GSM1297028	4.35699	Alive	1.70433	GSE53625	High
GSM1297030	4.34849	Alive	2.88956	GSE53625	High
GSM1297036	3.35479	Dead	2.18501	GSE53625	High
GSM1297038	1.62785	Dead	-3.21876	GSE53625	High
GSM1297040	0.721918	Dead	3.25126	GSE53625	High
GSM1297044	4.29753	Alive	-0.352818	GSE53625	High
GSM1297046	4.26073	Alive	4.30233	GSE53625	High
GSM1297048	2.07799	Dead	4.20429	GSE53625	High
GSM1297050	4.19845	Alive	0.494527	GSE53625	High
GSM1297052	2.72347	Dead	0.480721	GSE53625	High
GSM1297054	2.13744	Dead	-5.99272	GSE53625	Low
GSM1297056	0.563379	Dead	6.35983	GSE53625	High
GSM1297058	4.11352	Alive	2.5879	GSE53625	High
GSM1297060	0.968219	Dead	-3.1646	GSE53625	High
GSM1297062	4.07954	Alive	-0.666699	GSE53625	High
GSM1297064	4.07105	Alive	-0.0104784	GSE53625	High
GSM1297066	0.509589	Dead	-1.99277	GSE53625	High
GSM1297068	3.32648	Dead	2.1307	GSE53625	High
GSM1297070	2.53662	Dead	6.06646	GSE53625	High
GSM1297074	3.81626	Dead	-7.87098	GSE53625	Low
GSM1297076	5.12137	Alive	-2.02833	GSE53625	High
GSM1297078	2.34128	Dead	-0.144627	GSE53625	High
GSM1297080	2.94429	Dead	3.29937	GSE53625	High
GSM1297082	5.17799	Alive	6.74235	GSE53625	High
GSM1297084	1.31078	Dead	1.2534	GSE53625	High
GSM1297086	5.20913	Alive	-0.185089	GSE53625	High
GSM1297088	3.27269	Dead	1.55023	GSE53625	High
GSM1297090	1.97607	Dead	-0.40437	GSE53625	High
GSM1297092	0.934247	Dead	-3.21768	GSE53625	High
GSM1297094	1.96475	Dead	4.79486	GSE53625	High
GSM1297096	0.852146	Dead	4.41254	GSE53625	High
GSM1297098	0.662466	Dead	-0.504985	GSE53625	High
GSM1297100	1.82037	Dead	0.949457	GSE53625	High
GSM1297102	5.25726	Alive	4.20806	GSE53625	High
GSM1297104	0.767215	Dead	-0.286653	GSE53625	High
GSM1297106	3.56995	Dead	-0.238672	GSE53625	High
GSM1297108	5.17799	Alive	0.87373	GSE53625	High
GSM1297110	5.18082	Alive	2.26831	GSE53625	High
GSM1297112	2.67534	Dead	-1.43227	GSE53625	High
GSM1297114	5.14968	Alive	-4.06238	GSE53625	Low
GSM1297116	5.2063	Alive	3.66104	GSE53625	High
GSM1297118	5.19781	Alive	1.11974	GSE53625	High
GSM1297122	2.07516	Dead	-1.99919	GSE53625	High
GSM1297124	5.14402	Alive	7.27304	GSE53625	High
GSM1297128	1.42968	Dead	2.19796	GSE53625	High
GSM1297132	2.75744	Dead	-2.19106	GSE53625	High
GSM1297134	1.039	Dead	-5.4416	GSE53625	Low
GSM1297138	0.325571	Dead	-5.20785	GSE53625	Low
GSM1297142	3.89269	Dead	3.78029	GSE53625	High
GSM1297144	1.4863	Dead	-1.26641	GSE53625	High
GSM1297146	0.526575	Dead	-6.37211	GSE53625	Low
GSM1297148	5.26009	Alive	-6.28612	GSE53625	Low
GSM1297150	2.07233	Dead	4.39307	GSE53625	High
GSM1297152	5.15817	Alive	1.31139	GSE53625	High
GSM1297156	2.90183	Dead	-4.93117	GSE53625	Low
GSM1297160	2.18557	Dead	-5.12346	GSE53625	Low
GSM1297162	1.87982	Dead	-4.54841	GSE53625	Low
GSM1297164	5.21196	Alive	1.51951	GSE53625	High
GSM1297166	5.21196	Alive	3.86796	GSE53625	High
GSM1297168	1.32493	Dead	-0.264412	GSE53625	High
GSM1297170	0.5379	Dead	0.739514	GSE53625	High
GSM1297172	0.121735	Dead	0.408835	GSE53625	High
GSM1297174	0.7021	Dead	-2.33924	GSE53625	High
GSM1297176	1.90247	Dead	8.50897	GSE53625	High
GSM1297178	1.92795	Dead	3.3512	GSE53625	High
GSM1297180	5.17233	Alive	-1.48773	GSE53625	High
GSM1297182	0.563379	Dead	7.06461	GSE53625	High
GSM1297184	0.56621	Dead	-4.36042	GSE53625	Low
GSM1297186	4.77598	Dead	2.8281	GSE53625	High
GSM1297188	5.11288	Alive	2.91187	GSE53625	High
GSM1297190	4.00594	Dead	0.086015	GSE53625	High
GSM1297192	0.724749	Dead	0.120925	GSE53625	High
GSM1297194	1.10411	Dead	5.40184	GSE53625	High
GSM1297196	0.416164	Dead	-2.59896	GSE53625	High
GSM1297198	2.73479	Dead	-0.807787	GSE53625	High
GSM1297200	5.34502	Alive	5.68918	GSE53625	High
GSM1297202	5.34785	Alive	-2.31191	GSE53625	High
GSM1297204	3.15662	Dead	4.08937	GSE53625	High
GSM1297206	5.30539	Alive	-1.93479	GSE53625	High
GSM1297208	2.1063	Dead	-0.869204	GSE53625	High
GSM1297210	5.30539	Alive	-0.875296	GSE53625	High
GSM1297212	5.14968	Alive	3.12417	GSE53625	High
GSM1297214	1.63068	Dead	2.1837	GSE53625	High
GSM1297216	5.23178	Alive	1.4521	GSE53625	High
GSM1297218	5.43562	Alive	1.37388	GSE53625	High
GSM1297220	0.05379	Dead	0.902063	GSE53625	High
GSM1297222	5.38466	Alive	-10.0228	GSE53625	Low
GSM1297224	0.897443	Dead	-4.82155	GSE53625	Low
GSM1297228	1.82886	Dead	-4.40411	GSE53625	Low
GSM1297232	5.2516	Alive	-3.538	GSE53625	High
GSM1297234	5.161	Alive	-1.08723	GSE53625	High
GSM1297236	5.13836	Alive	4.11304	GSE53625	High
GSM1297240	6.16886	Alive	-2.10114	GSE53625	High
GSM1297242	2.97543	Dead	-5.38353	GSE53625	Low
GSM1297246	5.02228	Dead	-0.752205	GSE53625	High
GSM1297250	0.710594	Dead	2.68442	GSE53625	High
GSM1297252	0.88895	Dead	-1.47107	GSE53625	High
GSM1297258	6.12639	Alive	3.8003	GSE53625	High
GSM1297260	1.01918	Dead	-4.93252	GSE53625	Low
GSM1297264	1.10411	Dead	-7.12932	GSE53625	Low
GSM1297270	5.8263	Alive	0.704375	GSE53625	High
GSM1297272	5.77534	Alive	-2.02354	GSE53625	High
GSM1297274	5.77534	Alive	-5.92926	GSE53625	Low
GSM1297276	0.00849315	Dead	-1.68397	GSE53625	High
GSM1297280	1.14374	Dead	-4.36447	GSE53625	Low
GSM1297282	5.59416	Alive	-2.81816	GSE53625	High
GSM1297292	5.56301	Alive	1.57668	GSE53625	High
GSM1297294	5.44694	Alive	-4.94704	GSE53625	Low
GSM1297296	2.25068	Dead	-4.50747	GSE53625	Low
GSM1297298	5.5432	Alive	0.514245	GSE53625	High
GSM1297300	4.14183	Dead	-0.620764	GSE53625	High
GSM1297302	0.829498	Dead	-1.58666	GSE53625	High
GSM1297304	0.495434	Dead	3.64592	GSE53625	High
GSM1297306	0.356712	Dead	2.99206	GSE53625	High
GSM1297308	2.13744	Dead	-5.51827	GSE53625	Low
GSM1297312	5.33936	Alive	-2.20115	GSE53625	High
TCGA-IC-A6RF	1.30685	Alive	2.10563	TCGA	High
TCGA-IG-A3YA	1.73151	Alive	9.94896	TCGA	High
TCGA-IG-A3YB	0.219178	Alive	-3.87072	TCGA	High
TCGA-IG-A3YC	1.67671	Alive	2.59985	TCGA	High
TCGA-IG-A4P3	1.55342	Dead	4.28508	TCGA	High
TCGA-IG-A50L	0.0438356	Alive	2.25568	TCGA	High
TCGA-IG-A51D	1.41918	Alive	3.56148	TCGA	High
TCGA-IG-A625	1.06849	Dead	-3.97178	TCGA	Low
TCGA-IG-A6QS	0.830137	Dead	-0.165307	TCGA	High
TCGA-IG-A8O2	0.389041	Dead	-4.80969	TCGA	Low
TCGA-IG-A97I	1.0137	Alive	-1.2697	TCGA	High
TCGA-JY-A6FD	5.66849	Alive	0.714075	TCGA	High
TCGA-JY-A6FE	0.306849	Dead	-5.24471	TCGA	Low
TCGA-L5-A88S	1.29041	Alive	9.91897	TCGA	High
TCGA-L5-A88W	2.09315	Dead	0.949928	TCGA	High
TCGA-L5-A88Z	0.616438	Alive	-1.01401	TCGA	High
TCGA-L5-A8NK	1.12877	Alive	-1.2244	TCGA	High
TCGA-L5-A8NQ	1.78082	Dead	4.78766	TCGA	High
TCGA-LN-A49O	1.11781	Alive	1.00337	TCGA	High
TCGA-LN-A49P	1.0274	Alive	1.43183	TCGA	High
TCGA-LN-A49U	1.27945	Alive	-3.81214	TCGA	High
TCGA-LN-A49W	1.10411	Alive	6.59839	TCGA	High
TCGA-LN-A49X	1.05205	Alive	10.7885	TCGA	High
TCGA-LN-A4A1	1.04932	Alive	-0.514435	TCGA	High
TCGA-LN-A4A4	1.04932	Alive	-2.64792	TCGA	High
TCGA-LN-A4A5	1.86575	Dead	7.23899	TCGA	High
TCGA-LN-A4A8	1.29315	Alive	-1.54018	TCGA	High
TCGA-LN-A4A9	0.961644	Dead	5.27869	TCGA	High
TCGA-LN-A5U5	0.372603	Dead	-6.75654	TCGA	Low
TCGA-LN-A5U6	1.0274	Alive	-3.76159	TCGA	High
TCGA-LN-A5U7	2.10411	Alive	-1.33395	TCGA	High
TCGA-LN-A7HV	0.876712	Alive	-5.14927	TCGA	Low
TCGA-LN-A7HW	1	Alive	-2.77731	TCGA	High
TCGA-LN-A7HX	1.01918	Alive	-3.36203	TCGA	High
TCGA-LN-A7HY	1.00274	Alive	2.36772	TCGA	High
TCGA-LN-A7HZ	1.09863	Alive	-3.99742	TCGA	Low
TCGA-LN-A8I0	1.11507	Alive	-1.5794	TCGA	High
TCGA-LN-A8I1	1.09863	Alive	-0.429633	TCGA	High
TCGA-LN-A9FO	0.0109589	Alive	3.15547	TCGA	High
TCGA-LN-A9FP	1.00274	Alive	7.68255	TCGA	High
TCGA-LN-A9FQ	1.07123	Alive	0.989089	TCGA	High
TCGA-LN-A9FR	1.02192	Alive	-1.05594	TCGA	High
TCGA-S8-A6BW	1.69863	Alive	-2.51675	TCGA	High
TCGA-VR-A8EO	2.15068	Alive	-3.84675	TCGA	High
TCGA-VR-A8ER	1.03562	Dead	-4.46679	TCGA	Low
TCGA-VR-A8EU	1.52603	Dead	3.91296	TCGA	High
TCGA-VR-A8EX	2.34247	Dead	-4.88653	TCGA	Low
TCGA-VR-A8EY	2.80822	Alive	-3.94323	TCGA	High
TCGA-VR-A8EZ	1.51507	Dead	-6.65135	TCGA	Low
TCGA-VR-A8Q7	4.35616	Alive	-9.23783	TCGA	Low
TCGA-VR-AA4G	1.50411	Alive	-0.0648714	TCGA	High
TCGA-VR-AA7I	1.32603	Dead	5.93748	TCGA	High
TCGA-XP-A8T6	2.09041	Dead	7.11158	TCGA	High
TCGA-XP-A8T8	1.19726	Alive	-5.03218	TCGA	Low
TCGA-Z6-A8JD	0.284932	Alive	2.67977	TCGA	High
TCGA-Z6-A8JE	0.175342	Alive	-5.84259	TCGA	Low
TCGA-Z6-A9VB	0.109589	Alive	-3.24739	TCGA	High
TCGA-Z6-AAPN	0.221918	Alive	-1.9337	TCGA	High

## Sheet: S8
Table S8. The Correlation between the ICI Scores and Somatic Variants
gene	H-wild	H-mutation	L-wild	L-mutation	pvalue
TTN	24(68.57%)	11(31.43%)	32(80%)	8(20%)	0.384724
PCDH9	33(94.29%)	2(5.71%)	40(100%)	0(0%)	0.415586
DNAH9	33(94.29%)	2(5.71%)	40(100%)	0(0%)	0.415586
SACS	34(97.14%)	1(2.86%)	36(90%)	4(10%)	0.439382
FAT3	34(97.14%)	1(2.86%)	37(92.5%)	3(7.5%)	0.705658
COL6A5	34(97.14%)	1(2.86%)	37(92.5%)	3(7.5%)	0.705658
USH2A	33(94.29%)	2(5.71%)	39(97.5%)	1(2.5%)	0.905977
PIK3CA	31(88.57%)	4(11.43%)	36(90%)	4(10%)	1
PKHD1L1	34(97.14%)	1(2.86%)	38(95%)	2(5%)	1
RYR3	34(97.14%)	1(2.86%)	39(97.5%)	1(2.5%)	1
DCC	34(97.14%)	1(2.86%)	39(97.5%)	1(2.5%)	1
ZNF208	35(100%)	0(0%)	39(97.5%)	1(2.5%)	1
NBEA	35(100%)	0(0%)	39(97.5%)	1(2.5%)	1
